# Supplementary material for: Robust cross-cohort gut microbiome associations with COVID-19 severity
Source: Gut Microbes. 2023 Aug 7;15(1):2242615. doi: 10.1080/19490976.2023.2242615 (PMC10411309; doi:10.1080/19490976.2023.2242615)
Supplement: Supplemental Material [file KGMI_A_2242615_SM9741.xlsx]

## Sheet: Table_list
Tables
Table S1 Gut microbiome cohorts of COVID-19 included in this meta-analysis
Table S2a Comparison of first two Bray-Curtis ordinations of gut microbiome between severities
Table S2b COVID disease severity is significantly associated with differences in the microbiome
Table S3a Microbiome variations of COVID-19 patients at month 0, month 3, month 6, and month 9 to healthy controls (Bray-Curtis distance, permutations = 999)
Table S3b Microbiome variations of COVID-19 patients at Acute and Convalescent stages (Bray-Curtis dissimilarity, permutations = 999, with covariate adjusted and marginal sums of squares applied where appropriate)
Table S4 Property of COVID-19 severity-positive species
Table S5 Top-ranked species in the Random Forest regression model
Table S6 Association of mean relative abundance of COVID-19 metagenomic biomarkers in the gut of healthy controls to the ratio of case to fatality across different countries
Table S7 Comparison of COVID-19 metagenomic biomarker to the differentially abundant metagenomic species in IBS case-control studies

## Sheet: Table_S1
Table S1 Gut microbiome cohorts of COVID-19 included in this meta-analysis
Initial cohorts by April 2022
BioProject	Reference	Sequencing type	Total	Healthy controls	Asymptomatic	Mild	Moderate	Severe	Critical	Fatal	uncategorized COVID	Acute or Hospitalization	Convalescent or Discharge (<3 months)	Long-COVID (> 3 months)	Country	Continent	Seq Region	Seq Type	Mean seq depth	Data availability statement	Severity Criteria	Descriptor	Study Conclusions	Reference
PRJNA740067	Zhou et al., 2022	Shotgun metagenome	33	13		13	6	1				16	4 (20%)		China	Asia	Random	Paired	39.3 M	EBI	Not specified		11 COVID-Enriched species and 3 COVID-Depleted species were identified in this study respectively; 1 severity-positive metagenomic species (i.e., Actinomyces oris) was enriched in COVID; 1 severity-positive metagenomic species (i.e., Bacteroides caccae) was depleted in COVID. COVID-Enriched species: Escherichia coli, Burkholderiales bacterium RIFCSPHIGHO2_12_FULL_63_20, Actinomyces oris, Streptoc…	Zhou T, Wu J, Zeng Y, Li J, Yan J, Meng W et al (2022). SARS-CoV-2 triggered oxidative stress and abnormal energy metabolism in gut microbiota. MedComm 3: e112.
PRJNA624223	Zuo et al., 2020	Shotgun metagenome	67	15		5	32	7	8			52			China	Asia	Random	Paired	17.5 M	EBI	Chinese Clinical Guidance for COVID-19 Pneumonia Diagnosis and Treatment (7th edition)	Briefly, patients were classified as mild if there were no radiographic indications of pneumonia, moderate if pneumonia with fever and respiratory tract symptoms were detected, severe if respiratory rate ≥30 breaths per minute, oxygen saturation ≤93% when breathing ambient air or PaO2/FiO2 ≤300 mm Hg, critical if respiratory failure requiring mechanical ventilation or organ failure requiring inte…	8 COVID-Enriched species and 7 COVID-Depleted species were identified in this study respectively; 3 severity-negative metagenomic species (i.e., Faecalibacterium prausnitzii, Dorea longicatena, Bifidobacterium pseudocatenulatum) were depleted in COVID; 1 severity-positive metagenomic species (i.e., Hungatella/Clostridium hathewayi) was enriched in COVID; whereas 1 severity-positive metagenomic sp…	Zuo T, Zhang F, Lui GCY, Yeoh YK, Li AYL, Zhan H et al (2020). Alterations in Gut Microbiota of Patients With COVID-19 During Time of Hospitalization. Gastroenterology 159: 944-955.e948.
OEP002590	Sun et al., 2022	Shotgun metagenome	106	8		44		54				98			China	Asia	Random	Paired	28.6 M	NODE	WHO		12 COVID-Enriched species and 19 COVID-Depleted species were identified in this study respectively; 3 severity-negative metagenomic species (i.e., Faecalibacterium prausnitzii, Dialister sp. CAG:357, Bifidobacterium pseudocatenulatum) were depleted in COVID; 3 severity-positive metagenomic species (i.e., Clostridium innocuum, Akkermansia muciniphila, Bacteroides ovatus) were enriched in COVID; wh…	Sun Z, Song Z-G, Liu C, Tan S, Lin S, Zhu J et al (2022). Gut microbiome alterations and gut barrier dysfunction are associated with host immune homeostasis in COVID-19 patients. BMC Medicine 20: 24.
PRJEB43555	Li et al., 2021	Shotgun metagenome	65	19		7	29	7	3			46			China	Asia	Random	Paired	19.3 M	EBI	Chinese Clinical Guidance for COVID-19 Pneumonia Diagnosis and Treatment (5th edition)	Briefly, patients were classified as mild if there were no radiographic indications of pneumonia, moderate if pneumonia with fever and respiratory tract symptoms were detected, severe if respiratory rate ≥30 breaths per minute, oxygen saturation ≤93% when breathing ambient air or PaO2/FiO2 ≤300 mm Hg, critical if respiratory failure requiring mechanical ventilation or organ failure requiring inte…	9 COVID-Enriched species and 6 COVID-Depleted species were identified in this study respectively; 1 severity-negative metagenomic species (i.e., Adlercreutzia equolifaciens) was depleted in COVID; 1 severity-positive metagenomic species (i.e., Prevotella bivia) was enriched in COVID; whereas 1 severity-positive metagenomic species (i.e., Streptococcus salivarius) was depleted in COVID. COVID-Enri…	Li S, Yang S, Zhou Y, Disoma C, Dong Z, Du A et al (2021). Microbiome Profiling Using Shotgun Metagenomic Sequencing Identified Unique Microorganisms in COVID-19 Patients With Altered Gut Microbiota. Frontiers in Microbiology 12.
PRJNA650244	Yeoh et al., 2021	Shotgun metagenome	274	78		69	98	19	10			147	49 (25%)		China	Asia	Random	Paired	23.5 M	EBI	Chinese Clinical Guidance for COVID-19 Pneumonia Diagnosis and Treatment (7th edition)	Briefly, patients were classified as mild if there were no radiographic indications of pneumonia, moderate if pneumonia with fever and respiratory tract symptoms were detected, severe if respiratory rate ≥30 breaths per minute, oxygen saturation ≤93% when breathing ambient air or PaO2/FiO2 ≤300 mm Hg, critical if respiratory failure requiring mechanical ventilation or organ failure requiring inte…	7 COVID-Enriched species and 10 COVID-Depleted species were identified in this study respectively; 4 severity-negative metagenomic species (i.e., Faecalibacterium prausnitzii, Dorea longicatena, Coprococcus comes, Bifidobacterium pseudocatenulatum) were depleted in COVID; 3 severity-positive metagenomic species (i.e., Akkermansia muciniphila, Bacteroides ovatus, Bacteroides caccae) were enriched …	Yeoh YK, Zuo T, Lui GC-Y, Zhang F, Liu Q, Li AYL et al (2021). Gut microbiota composition reflects disease severity and dysfunctional immune responses in patients with COVID-19. Gut 70: 698.
PRJNA714459	Liu et al., 2022	Shotgun metagenome	243	67							176	48	64 (36%)	64 (36%)	China	Asia	Random	Paired	21.7 M	EBI			29 COVID-Enriched species and 52 COVID-Depleted species were identified in this study respectively; 8 severity-negative metagenomic species (i.e., Ruminococcus torques, Asaccharobacter celatus, Faecalibacterium prausnitzii, Dorea longicatena, Dialister sp. CAG:357, Coprococcus comes, Bifidobacterium pseudocatenulatum, Adlercreutzia equolifaciens) were depleted in COVID; 2 severity-positive metage…	Liu Q, Mak JWY, Su Q, Yeoh YK, Lui GC-Y, Ng SSS et al (2022). Gut microbiota dynamics in a prospective cohort of patients with post-acute COVID-19 syndrome. Gut: gutjnl-2021-325989.
PRJNA689961	Zhang et al., 2022	Shotgun metagenome	199	70							129	95	34 (26%)		China	Asia	Random	Paired	23.0 M	EBI			7 COVID-Enriched species and 7 COVID-Depleted species were identified in this study respectively; 1 severity-negative metagenomic species (i.e., Faecalibacterium prausnitzii) was depleted in COVID; 2 severity-positive metagenomic species (i.e., Bacteroides ovatus, Bacteroides caccae) were enriched in COVID; whereas 1 severity-negative metagenomic species (i.e., Bacteroides dorei) was enriched in …	Zhang F, Wan Y, Zuo T, Yeoh YK, Liu Q, Zhang L et al (2022). Prolonged Impairment of Short-Chain Fatty Acid and L-Isoleucine Biosynthesis in Gut Microbiome in Patients With COVID-19. Gastroenterology 162: 548-561.e544.
PRJNA660883	Britton et al., 2021	Shotgun metagenome	36	NA		6	17	9		4		29	7 (19%)		United States	North America	Random	Paired	4.5 M	EBI	Institutional algorithm	Mild disease was defined as having a peripheral oxygen saturation (O2 Sat) ≥ 94% and no evidence of pneumonia on chest radiographic imaging (CXR); moderate disease was defined as either evidence of pneumonia on CXR or O2 Sat < 94%; severe disease was defined as evidence of pneumonia on CXR and the need for use of supplemental oxygen in the form of non-rebreather mask, high flow nasal cannula or m…	NA	Britton GJ, Chen-Liaw A, Cossarini F, Livanos AE, Spindler MP, Plitt T et al (2021). Limited intestinal inflammation despite diarrhea, fecal viral RNA and SARS-CoV-2-specific IgA in patients with acute COVID-19. Scientific Reports 11: 13308.
PRJNA636824	Gu et al., 2020	16S rRNA gene amplicon	60	30							30	30			China	Asia	V3-V4	Paired	56 K	EBI			No species level analysis (Genus level).	Gu S, Chen Y, Wu Z, Chen Y, Gao H, Lv L et al (2020). Alterations of the Gut Microbiota in Patients With Coronavirus Disease 2019 or H1N1 Influenza. Clinical Infectious Diseases 71: 2669-2678.
PRJNA736160	Zhou et al., 2021	16S rRNA gene amplicon	29	14							15			15 (100%)	China	Asia	V3-V4	Single	67 K	EBI			5 COVID-Enriched species and 7 COVID-Depleted species were identified in this study respectively; 3 severity-negative 16S amplicon species (i.e., Ruminococcus bromii, Blautia faecis, Faecalibacterium prausnitzii) was depleted in COVID. COVID-Enriched species: Intestinibacter bartlettii, Clostridium aldenense, Clostridium bolteae, Flavonifractor plautii, Clostridium ramosum; COVID-Depleted species…	Zhou Y, Zhang J, Zhang D, Ma W-L, Wang X (2021). Linking the gut microbiota to persistent symptoms in survivors of COVID-19 after discharge. J Microbiol 59: 941-948.
PRJNA703303	Chen et al., 2022	16S rRNA gene amplicon	106	30							76	26	20 (26%)	30 (39%)	China	Asia	V3-V4	Single	54 K	EBI			NA	Chen Y, Gu S, Chen Y, Lu H, Shi D, Guo J et al (2022). Six-month follow-up of gut microbiota richness in patients with COVID-19. Gut 71: 222.
PRJNA684070	Wu et al., 2021	16S rRNA gene amplicon	113	32		16	48	17				50	31 (38%)		China	Asia	V3-V4	Paired	77 K	EBI	Chinese Clinical Guidance for COVID-19 Pneumonia Diagnosis and Treatment (7th edition)	Instruction of the New Coronavirus Pneumonia Prevention and Control Program (7th edition) published by the National Health Commission of China	3 COVID-Enriched species and 4 COVID-Depleted species were identified in this study respectively; No identified species replicated in the severity-associated 16S amplicon species. COVID-Enriched species: Clostridium citroniae, Bifidobacterium longum, Rothia mucilaginosa; COVID-Depleted species: Bacteroides caccae, Bacteroides coprophilus, Blautia obeum, Clostridium colinum	Wu Y, Cheng X, Jiang G, Tang H, Ming S, Tang L et al (2021). Altered oral and gut microbiota and its association with SARS-CoV-2 viral load in COVID-19 patients during hospitalization. npj Biofilms and Microbiomes 7: 61.
PRJNA660302	Ren et al., 2021	16S rRNA gene amplicon	126	72							54	36	18 (33%)		China	Asia	V3-V5	Single	56 K	EBI	Chinese Clinical Guidance for COVID-19 Pneumonia Diagnosis and Treatment (7th edition)	Briefly, patients were classified as mild if there were no radiographic indications of pneumonia, moderate if pneumonia with fever and respiratory tract symptoms were detected, severe if respiratory rate ≥30 breaths per minute, oxygen saturation ≤93% when breathing ambient air or PaO2/FiO2 ≤300 mm Hg, critical if respiratory failure requiring mechanical ventilation or organ failure requiring inte…	No species level analysis (Genus level).	Ren Z, Wang H, Cui G, Lu H, Wang L, Luo H et al (2021). Alterations in the human oral and gut microbiomes and lipidomics in COVID-19. Gut 70: 1253.
PRJNA639286	Xu et al., 2021a	16S rRNA gene amplicon	47	NA			47 (Mild/ Moderate)					47			China	Asia	V4	Single	94 K	EBI			No species level analysis (Genus level).	Xu R, Lu R, Zhang T, Wu Q, Cai W, Han X et al (2021). Temporal association between human upper respiratory and gut bacterial microbiomes during the course of COVID-19 in adults. Communications Biology 4: 240.
PRJNA642019	Xu et al., 2021b	16S rRNA gene amplicon	54	10							44	34	10 (23%)		China	Asia	V4	Single	84 K	EBI			No species level analysis (Genus level).	Xu R, Liu P, Zhang T, Wu Q, Zeng M, Ma Y et al (2021). Progressive deterioration of the upper respiratory tract and the gut microbiomes in children during the early infection stages of COVID-19. Journal of Genetics and Genomics 48: 803-814.
PRJNA769052	Bataineh et al., 2021	16S rRNA gene amplicon	128	50							78	78			United Arab Emirates	Asia	V3-V4	Paired	46 K	EBI			No species level analysis (Family level).	Al Bataineh MT, Henschel A, Mousa M, Daou M, Waasia F, Kannout H et al (2021). Gut Microbiota Interplay With COVID-19 Reveals Links to Host Lipid Metabolism Among Middle Eastern Populations. Frontiers in Microbiology 12.
PRJNA767939	Rafiqul Islam, 2022	16S rRNA gene amplicon	37	15							22	22			Bangladesh	Asia	V3-V4	Paired	45 K	EBI			No species level analysis (Genus level).	Rafiqul Islam SM, Foysal MJ, Hoque MN, Mehedi HMH, Rob MA, Salauddin A et al (2022). Dysbiosis of Oral and Gut Microbiomes in SARS-CoV-2 Infected Patients in Bangladesh: Elucidating the Role of Opportunistic Gut Microbes. Frontiers in Medicine 9.
PRJNA660883	Britton et al., 2021	16S rRNA gene amplicon	61	NA		9	14	26		12		43	18 (30%)		United States	North America	NA	Paired	76 K	EBI	Institutional algorithm	Mild disease was defined as having a peripheral oxygen saturation (O2 Sat) ≥ 94% and no evidence of pneumonia on chest radiographic imaging (CXR); moderate disease was defined as either evidence of pneumonia on CXR or O2 Sat < 94%; severe disease was defined as evidence of pneumonia on CXR and the need for use of supplemental oxygen in the form of non-rebreather mask, high flow nasal cannula or m…	NA	Britton GJ, Chen-Liaw A, Cossarini F, Livanos AE, Spindler MP, Plitt T et al (2021). Limited intestinal inflammation despite diarrhea, fecal viral RNA and SARS-CoV-2-specific IgA in patients with acute COVID-19. Scientific Reports 11: 13308.
PRJNA678695	Newsome et al., 2021	16S rRNA gene amplicon	92	34							58	49	9 (16%)		United States	North America	V1-V3	Single	61 K	EBI			No species level analysis (Genus level).	Newsome RC, Gauthier J, Hernandez MC, Abraham GE, Robinson TO, Williams HB et al (2021). The gut microbiome of COVID-19 recovered patients returns to uninfected status in a minority-dominated United States cohort. Gut Microbes 13: 1926840.
PRJNA818796	NA	16S rRNA gene amplicon	26	NA							26	26			United States	North America	NA	Paired	65 K	EBI			NA	NA
NCT04517422	Gutiérrez-Castrellón et al., 2022	16S rRNA gene amplicon	400	NA	10	45	39	41	1		264	200	200 (50%), with probiotic treatment		Mexico	North America	V4	Paired	35 K	ZENODO	WHO Score		NA	Gutiérrez-Castrellón P, Gandara-Martí T, Abreu Y Abreu AT, Nieto-Rufino CD, López-Orduña E, Jiménez-Escobar I et al (2022). Probiotic improves symptomatic and viral clearance in Covid19 outpatients: a randomized, quadruple-blinded, placebo-controlled trial. Gut Microbes 14: 2018899.
PRJNA758913	Ferreira et al, 2022	16S rRNA gene amplicon	174	37	9	108	9	11				174			Brazil	South America	V3-V4	Single	92 K	EBI	WHO	(1) Asymptomatic: Positive SARS-CoV-2 test and no symptoms; (2) Mild: symptoms such as fever, cough, anosmia, ageusia, diarrhea, without dyspnea; (3) Moderate: Clinical evidence of lower respiratory tract disease, non-invasive oxygen support (oxygen saturation < 94%); and Severe: invasive oxygen support, admission to the intensive care unit, orotracheal intubation	No species level analysis (Genus level).	Alexandre Soares Ferreira J, Tais Fernanda B, Larissa Vedovato Vilela de S, Aline Zazeri L, Amanda Soares D, Guilherme Vedovato Vilela de S et al (2022). Persistent intestinal dysbiosis after SARS-CoV-2 infection in Brazilian patients. Research Square.
PRJNA681516	Mazzarelli et al., 2021	16S rRNA gene amplicon	23	8							15 (9 non-ICU, 6 ICU)	15			Italy	Europe	V2, V4, V8 and V3, V6-7, V9	Single	469 K	EBI		HC, Ward, ICU	No species level analysis (Family level).	Mazzarelli A, Giancola ML, Farina A, Marchioni L, Rueca M, Gruber CEM et al (2021). 16S rRNA gene sequencing of rectal swab in patients affected by COVID-19. PLOS ONE 16: e0247041.
PRJNA700830	Gaibani et al., 2021	16S rRNA gene amplicon	134	65							69 (53 non-ICU, 16 ICU)	69			Italy	Europe	V3-V4	Single	21 K	EBI			4 COVID-Enriched species were identified in this study; 1 severity-positive 16S amplicon species (i.e., Enterococcus faecalis) was enriched in COVID. COVID-Enriched species: Enterococcus faecium, Enterococcus hirae, Enterococcus faecalis, Enterococcus villorum	Gaibani P, D’Amico F, Bartoletti M, Lombardo D, Rampelli S, Fornaro G et al (2021). The Gut Microbiota of Critically Ill Patients With COVID-19. Front Cell Infect Microbiol 11.
PRJNA756849	Schult et al., 2022	16S rRNA gene amplicon	234	26		41	56	66		45		153	55 (26%)		Germany	Europe	V3-V4	Paired	29 K	EBI	WHO Score	(i) mild disease, composed of patients with no oxygen therapy (score 3) or oxygen by mask or nasal prongs (score 4); (ii) severe disease, including patients requiring noninvasive ventilation or high-flow oxygen (score 5), intubation and mechanical ventilation (score 6) or ventilation and additional organ support (score 7), and (iii) fatal disease (death, score 8)	3 COVID-Enriched species and 5 COVID-Depleted species were identified in this study respectively; 4 severity-negative 16S amplicon species (i.e., Alistipes putredinis, Faecalibacterium prausnitzii, Dorea longicatena, Blautia luti) were depleted in COVID. COVID-Enriched species: Clostridium innocuum, Ruthenibacterium lactatiformans, Alistipes finegoldii; COVID-Depleted species: Faecalibacterium pr…	Schult D, Reitmeier S, Koyumdzhieva P, Lahmer T, Middelhof M, Erber J et al (2022). Gut bacterial dysbiosis and instability is associated with the onset of complications and mortality in COVID-19. Gut Microbes 14: 2031840.
PRJNA747262	Reinold et al., 2021	16S rRNA gene amplicon	117	NA		44	35	26	12			117			Germany	Europe	V3-V4	Paired	132 K	EBI	WHO		No species level analysis (Genus level).	Reinold J, Farahpour F, Fehring C, Dolff S, Konik M, Korth J et al (2021). A Pro-Inflammatory Gut Microbiome Characterizes SARS-CoV-2 Infected Patients and a Reduction in the Connectivity of an Anti-Inflammatory Bacterial Network Associates With Severe COVID-19. Front Cell Infect Microbiol 11.
PRJNA787810	Cervino et al., 2022	16S rRNA gene amplicon	50	NA								50			France	Europe	V3-V4	Paired	62 K	EBI			No species level analysis (Genus level).	Cervino ACL, Fabre R, Plassais J, Gbikpi-Benissan G, Petat E, Le Quellenec E et al (2022). Results from EDIFICE : A French pilot study on COVID-19 and the gut microbiome in a hospital environment. medRxiv: 2022.2002.2006.22269945.
PRJNA734646	Moreira-Rosário et al., 2021	16S rRNA gene amplicon	111	NA		18	36	57				111			Portugal	Europe	V3-V4	Single	103 K	EBI	WHO		NA	Moreira-Rosário A, Marques C, Pinheiro H, Araújo JR, Ribeiro P, Rocha R et al (2021). Gut microbiota diversity and C-Reactive Protein are predictors of disease severity in COVID-19 patients. Frontiers in Microbiology: 1820.
PRJEB50040	Albrich et al., 2022	16S rRNA gene amplicon	141	NA		7	26	68	3	37		141			Switzerland	Europe	V3-V4	Paired	48 K	EBI	Chinese Clinical Guidance for COVID-19 Pneumonia Diagnosis and Treatment (7th edition)	Patients were categorized to have mild disease when there were no radiographic indications of pneumonia and moderate disease if pneumonia with fever and respiratory tract symptoms were present. Severe disease was defined as a respiratory rate ≥30 breaths per minute, oxygen saturation ≤93% when breathing ambient air or PaO2/FiO2 ≤ 300 mm Hg, or anyone that required mechanical ventilation. Only tho…	No species level analysis (Genus level).	Albrich WC, Ghosh TS, Ahearn-Ford S, Mikaeloff F, Lunjani N, Forde B et al (2022). A high-risk gut microbiota configuration associates with fatal hyperinflammatory immune and metabolic responses to SARS-CoV-2. Gut Microbes 14: 2073131.
PRJEB55909	Cork, Ireland	16S rRNA gene amplicon	73	NA		8	16	39	9	1		15	2 (3%)	56 (77%)	Ireland	Europe	V3-V4	Paired	33 K	EBI	Chinese Clinical Guidance for COVID-19 Pneumonia Diagnosis and Treatment (7th edition)	Patients were categorized to have mild disease when there were no radiographic indications of pneumonia and moderate disease if pneumonia with fever and respiratory tract symptoms were present. Severe disease was defined as a respiratory rate ≥30 breaths per minute, oxygen saturation ≤93% when breathing ambient air or PaO2/FiO2 ≤ 300 mm Hg, or anyone that required mechanical ventilation. Only tho…	NA	NA
PRJEB55910	Dublin, Ireland	16S rRNA gene amplicon	79	NA		31	18	16	14			79			Ireland	Europe	V3-V4	Paired	189 K	EBI	WHO		NA	NA
PRJNA705797	Khan et al., 2021	16S rRNA gene amplicon	40	10	10	10		10							India	Asia	V3-V4	Paired		Unsuccessful in obtaining metadata from authors				Khan M, Mathew BJ, Gupta P, Garg G, Khadanga S, Vyas AK et al (2021). Gut Dysbiosis and IL-21 Response in Patients with Severe COVID-19. Microorganisms 9.
PRJNA728736	Sehli et al., 2022	16S rRNA gene amplicon	8	4							4				Morocco	North Africa	V3-V4	Paired		EBI				Sehli S, Idrissi Azami A, Dini N, Habib N, Chaouni B, Hamdi S et al (2022). Gut Microbiome 16S rRNA Gene Amplicon Taxonomic Profiling of Hospitalized Moroccan COVID-19 Patients. Microbiology Resource Announcements 11: e00256-00222.
Newly found cohorts in August 2022
BioProject	Reference	Sequencing type	Total	Healthy controls	Asymptomatic	Mild	Moderate	Severe	Critical	Fatal	uncategorized COVID				Country	Continent	Seq Region	Type		Data availability statement	Severity Criteria			Reference
PRJNA821237	Honda et al., 2022	Shotgun metagenome	141	NA							141				Japan	Asia	Random	Paired		EBI				Honda K, Atarashi K, Sasajima S, Wang Z, Nishiyama K, Matsunaga T et al (2022). Identification of commensals and molecular components mediating trypsin degradation in the large intestine.
PRJNA792726	Guo et al., 2022	Shotgun metagenome	38	NA			24 (mild/moderate)		14 (severe/critical)						China	Asia	Random	Paired		EBI				Guo M, Wu G, Tan Y, Li Y, Jin X, Qi W et al (2022). Guild-level microbiome signature associated with COVID-19 severity and prognosis. bioRxiv: 2022.2009.2018.508418.
CRA003945	Lin et al., 2022	Shotgun metagenome	81	13	13						24 (convalescent cases with adverse outcomes) + 31 (discharged patients with SARS-CoV-2 re-positive)				China	Asia	Random	Paired		GSA: Will be available on 2023-02-23				Lin R, Xiao M, Cao S, Sun Y, Zhao L, Mao X et al (2022). Distinct gut microbiota and health outcomes in asymptomatic infection, viral nucleic acid test re-positive, and convalescent COVID-19 cases. mLife 1: 183-197.
NA	Shen et al., 2022	Shotgun metagenome	97	16							19 (ICU) + 62 (non-ICU)				China	Asia	Random	Paired		Not publicly available				Shen Y, Yu F, Zhang D, Zou Q, Xie M, Chen X et al (2022). Dynamic Alterations in the Respiratory Tract Microbiota of Patients with COVID-19 and its Association with Microbiota in the Gut. Advanced Science n/a: 2200956.
NA	Hazan et al., 2022	Shotgun metagenome	70	20	4	6	12	28							United States	North America	Random	Paired		Not publicly available				Hazan S, Stollman N, Bozkurt HS, Dave S, Papoutsis AJ, Daniels J et al (2022). Lost microbes of COVID-19: Bifidobacterium, Faecalibacterium depletion and decreased microbiome diversity associated with SARS-CoV-2 infection severity. BMJ Open Gastroenterology 9: e000871.
NA	Su et al., 2022	Shotgun metagenome	310	155		91 Asymptomatic/Mild	30	23	11						China	Asia	Random	Paired		Not publicly available				Su Q, Lau RI, Liu Q, Chan FKL, Ng SC (2022). Post-acute COVID-19 syndrome and gut dysbiosis linger beyond 1 year after SARS-CoV-2 clearance. Gut: gutjnl-2022-328319.
PRJDB12349	Mizutani et al., 2022	16S rRNA gene amplicon	106	61							45				Japan	Asia	V3	Paired		EBI				Mizutani T, Ishizaka A, Koga M, Ikeuchi K, Saito M, Adachi E et al (2022). Correlation Analysis between Gut Microbiota Alterations and the Cytokine Response in Patients with Coronavirus Disease during Hospitalization. Microbiology Spectrum 10: e01689-01621.
PRJNA865083	NA	16S rRNA gene amplicon	16	8							8 (post-COVID)				Turkey	Asia	V3-V4	Paired		NCBI				NA
PRJNA756623	Cui et al., 2022	16S rRNA gene amplicon	115	72							18 (acute) + 25 (post-COVID)				China	Asia	V3-V5	Paired		Not publicly available				Cui G-Y, Rao B-C, Zeng Z-H, Wang X-M, Ren T, Wang H-Y et al (2022). Characterization of oral and gut microbiome and plasma metabolomics in COVID-19 patients after 1-year follow-up. Military Medical Research 9: 32.
DRA013647	Maeda et al., 2022	16S rRNA gene amplicon	108	30		38		40							Japan	Asia	V1-V2	Paired		Not publicly available				Maeda Y, Motooka D, Kawasaki T, Oki H, Noda Y, Adachi Y et al (2022). Longitudinal alterations of the gut mycobiota and microbiota on COVID-19 severity. BMC Infectious Diseases 22: 572.
Cohort in bold indicates studies used in the current study
EBI	https://www.ebi.ac.uk/ena/
NODE	https://www.biosino.org/node/
ZENODO	http://doi.org/10.5281/zenodo.5084711
GSA	https://bigd.big.ac.cn/gsa
NCBI	https://www.ncbi.nlm.nih.gov/
Chinese Clinical Guidance for COVID-19 Pneumonia Diagnosis and Treatment (7th editions)	http://kjfy.meetingchina.org/msite/news/show/cn/3337.html

## Sheet: Table_S2a
Table S2a Comparison of first two Bray-Curtis ordinations of gut microbiome between severities
Sequencing data	Figure	NMDS	Between severities	p-value	p.signif
Shotgun	1b	NMDS1	Mild versus Moderate	0.00111	**
Shotgun	1b	NMDS1	Severe versus Critical	0.00147	**
Shotgun	1b	NMDS1	Control versus Mild	3.53e-08	****
Shotgun	1b	NMDS1	Control versus Severe	4.88e-12	****
Shotgun	1b	NMDS1	Moderate versus Severe	1.23e-05	****
Shotgun	1b	NMDS1	Control versus Moderate	0.389	ns
Shotgun	1b	NMDS1	Control versus Critical	0.619	ns
Shotgun	1b	NMDS1	Control versus Fatal	0.099	ns
Shotgun	1b	NMDS1	Mild versus Severe	0.0515	ns
Shotgun	1b	NMDS1	Mild versus Critical	0.0556	ns
Shotgun	1b	NMDS1	Mild versus Fatal	0.0875	ns
Shotgun	1b	NMDS1	Moderate versus Critical	0.824	ns
Shotgun	1b	NMDS1	Moderate versus Fatal	0.244	ns
Shotgun	1b	NMDS1	Severe versus Fatal	0.178	ns
Shotgun	1b	NMDS1	Critical versus Fatal	0.452	ns
Shotgun	1b	NMDS2	Mild versus Severe	0.015	*
Shotgun	1b	NMDS2	Moderate versus Fatal	0.019	*
Shotgun	1b	NMDS2	Severe versus Fatal	0.0149	*
Shotgun	1b	NMDS2	Mild versus Critical	0.00604	**
Shotgun	1b	NMDS2	Mild versus Fatal	0.0048	**
Shotgun	1b	NMDS2	Control versus Fatal	0.000746	***
Shotgun	1b	NMDS2	Control versus Mild	3.57e-14	****
Shotgun	1b	NMDS2	Control versus Severe	2.32e-15	****
Shotgun	1b	NMDS2	Control versus Moderate	6.66e-36	****
Shotgun	1b	NMDS2	Control versus Critical	3.97e-06	****
Shotgun	1b	NMDS2	Mild versus Moderate	3.42e-06	****
Shotgun	1b	NMDS2	Moderate versus Severe	0.307	ns
Shotgun	1b	NMDS2	Moderate versus Critical	0.226	ns
Shotgun	1b	NMDS2	Severe versus Critical	0.149	ns
Shotgun	1b	NMDS2	Critical versus Fatal	0.0681	ns
16S	1c	NMDS1	Asymptomatic versus Moderate	0.0248	*
16S	1c	NMDS1	Control versus Asymptomatic	0.00443	**
16S	1c	NMDS1	Asymptomatic versus Critical	0.00443	**
16S	1c	NMDS1	Mild versus Critical	0.00473	**
16S	1c	NMDS1	Asymptomatic versus Fatal	0.000296	***
16S	1c	NMDS1	Control versus Mild	3.63e-05	****
16S	1c	NMDS1	Control versus Severe	6.34e-22	****
16S	1c	NMDS1	Control versus Fatal	6.63e-23	****
16S	1c	NMDS1	Mild versus Moderate	2.89e-05	****
16S	1c	NMDS1	Mild versus Severe	3.16e-09	****
16S	1c	NMDS1	Mild versus Fatal	5.72e-16	****
16S	1c	NMDS1	Moderate versus Severe	7.63e-19	****
16S	1c	NMDS1	Moderate versus Fatal	3.21e-20	****
16S	1c	NMDS1	Severe versus Critical	4.08e-06	****
16S	1c	NMDS1	Severe versus Fatal	4.25e-05	****
16S	1c	NMDS1	Fatal versus Critical	8.65e-10	****
16S	1c	NMDS1	Control versus Moderate	0.264	ns
16S	1c	NMDS1	Control versus Critical	0.169	ns
16S	1c	NMDS1	Asymptomatic versus Mild	0.367	ns
16S	1c	NMDS1	Asymptomatic versus Severe	0.143	ns
16S	1c	NMDS1	Moderate versus Critical	0.673	ns
16S	1c	NMDS2	Asymptomatic versus Severe	0.0357	*
16S	1c	NMDS2	Severe versus Critical	0.0295	*
16S	1c	NMDS2	Control versus Mild	0.0064	**
16S	1c	NMDS2	Moderate versus Severe	0.00409	**
16S	1c	NMDS2	Mild versus Moderate	0.000284	***
16S	1c	NMDS2	Control versus Moderate	1.04e-10	****
16S	1c	NMDS2	Control versus Severe	2.37e-20	****
16S	1c	NMDS2	Control versus Fatal	1.17e-28	****
16S	1c	NMDS2	Asymptomatic versus Fatal	2.09e-06	****
16S	1c	NMDS2	Mild versus Severe	2.05e-10	****
16S	1c	NMDS2	Mild versus Fatal	5.82e-22	****
16S	1c	NMDS2	Moderate versus Fatal	3.38e-14	****
16S	1c	NMDS2	Severe versus Fatal	1.68e-08	****
16S	1c	NMDS2	Critical versus Fatal	3.77e-06	****
16S	1c	NMDS2	Control versus Asymptomatic	0.3144	ns
16S	1c	NMDS2	Control versus Critical	0.225	ns
16S	1c	NMDS2	Asymptomatic versus Mild	0.867	ns
16S	1c	NMDS2	Asymptomatic versus Moderate	0.242	ns
16S	1c	NMDS2	Asymptomatic versus Critical	0.857	ns
16S	1c	NMDS2	Mild versus Critical	0.989	ns
16S	1c	NMDS2	Moderate versus Critical	0.21	ns
ns not significant; * p < 0.05; ** p < 0.01; *** p < 0.001; **** p < 0.0001

## Sheet: Table_S2b
Table S2b COVID disease severity is significantly associated with differences in the microbiome
Bray-Curtis distance
		Shotgun metagenome																																								16S amplicon
		Taxonomy								KO								EC								Path								CAZy								Taxonomy
Factors	PERMAVONA-R2	OEP002590	PRJEB43555	PRJNA624223	PRJNA740067	PRJNA650244	PRJNA689961	PRJNA714459	PRJNA660883	OEP002590	PRJEB43555	PRJNA624223	PRJNA650244	PRJNA689961	PRJNA714459	PRJNA740067	PRJNA660883	OEP002590	PRJEB43555	PRJNA624223	PRJNA650244	PRJNA689961	PRJNA714459	PRJNA740067	PRJNA660883	OEP002590	PRJEB43555	PRJNA624223	PRJNA650244	PRJNA689961	PRJNA714459	PRJNA740067	PRJNA660883	OEP002590	PRJEB43555	PRJNA624223	PRJNA650244	PRJNA689961	PRJNA714459	PRJNA740067	PRJNA660883	PRJNA642019	PRJNA684070	PRJNA736160	PRJNA636824	PRJNA660302	PRJNA703303	PRJNA769052	PRJNA767939
Severity	PERMAVONA-R2	0.03103	0.05418	0.22987	0.19809	0.03508	0.03855	0.05144	0.11262	0.03603	0.0551	0.16125	0.02867	0.01991	0.02302	0.15437	0.08227	0.02784	0.06172	0.27654	0.04686	0.05056	0.05637	0.17137	0.10391	0.04697	0.06219	0.23637	0.0244	0.04051	0.05806	0.16003	0.10853	0.01969	0.0472	0.21523	0.04425	0.04897	0.05171	0.19261	0.09287	0.24545	0.03777	0.04907	0.0718	0.06763	0.09609	0.0749	0.1994
Gender	PERMAVONA-R2	0.01282	0.02383	0.0371	0.04666	0.00608			0.02166	0.01198	0.01678	0.02789	0.00719			0.03815	0.02201	0.01252	0.02079	0.01934	0.00841			0.04035	0.02639	0.01115	0.01364	0.02599	0.01063			0.05314	0.03955	0.01758	0.01889	0.03377	0.00844			0.03662	0.02275	0.0497	0.01289	0.03088				0.00814
Age	PERMAVONA-R2	0.01035	0.01207	0.02577	0.0488	0.00687			0.3344	0.01026	0.01939	0.02219	0.00853			0.04618	0.31496	0.0115	0.01794	0.0119	0.00582			0.01683	0.32838	0.00026	0.0265	0.01143	0.02559			0.00659	0.39259	0.01811	0.01707	0.01125	0.00931			0.03151	0.30555	0.03372	0.01787	0.02046				0.02868
BMI	PERMAVONA-R2		0.01153		0.04954				0.02175		0.01447					0.04338	0.02332		0.00578					0.03572	0.01203		0.00682					0.02204	0.00667	0.01102	0.00962					0.04437	0.01742			0.02064				0.00682
Ethnicity	PERMAVONA-R2								0.15344								0.11384								0.1193								0.08609								0.11465
Antibiotics	PERMAVONA-R2	0.01751	0.01151		0.03916	0.01036			0.02536	0.01604	0.01322		0.00687			0.04531	0.02266	0.01871	0.01229		0.00653			0.04581	0.02039	0.00254	0.01194		0.00149			0.01371	0.02618	0.0155	0.01098		0.00486			0.04993	0.02624		0.01716
Antivirals	PERMAVONA-R2	0.01393				0.00954			0.04008	0.01402			0.00731				0.0287	0.01167			0.01062				0.0256	0.00738			0.01587				0.01026				0.00771				0.03707
Steroids	PERMAVONA-R2								0.02747								0.02665								0.04107								0.05977								0.03258
Therapeutic anticoagulation	PERMAVONA-R2								0.05028								0.05631								0.05455								0.06931								0.05204
Immunomodulators	PERMAVONA-R2								0.04258								0.02952								0.02302								0.01159								0.02618
Coronary heart disease	PERMAVONA-R2	0.01406								0.0142								0.02945								0.03477								0.03449
Diabetes	PERMAVONA-R2	0.01255								0.01596								0.01969								0.01072								0.00864
Hypertension	PERMAVONA-R2	0.01234								0.01649								0.01595								0.00057								0.01145										0.0405
Study centre location (Batch)	PERMAVONA-R2		0.01207								0.01421								0.00643								0.00661								0.00287
Smoking	PERMAVONA-R2
Chemotherapy	PERMAVONA-R2
Convalescent plasma	PERMAVONA-R2								0.04304								0.02634								0.02334								0.00719								0.02593
Hydroxychloroquine	PERMAVONA-R2								0.03022								0.02743								0.03932								0.07355								0.02043
Stage	PERMAVONA-R2																																										0.00917
Probiotics	PERMAVONA-R2
Laxatives	PERMAVONA-R2
PPI	PERMAVONA-R2
Antitoxin	PERMAVONA-R2		0.03279								0.02258								0.04291								0.03728								0.01955
Traditional Chinese medicine	PERMAVONA-R2		0.01288								0.01093								0.00602								0.00692								0.00571
AntiHypertensives	PERMAVONA-R2
AntiDiabetics	PERMAVONA-R2
Statins	PERMAVONA-R2
Platelet aggregation inhibitors	PERMAVONA-R2
Antidepressants	PERMAVONA-R2
Opioids	PERMAVONA-R2
Acetam	PERMAVONA-R2
Thyroide hormone substitution	PERMAVONA-R2
Immunosuppressants	PERMAVONA-R2
Duodenal ulcer	PERMAVONA-R2			0.05087								0.07428								0.13867								0.09901								0.1033
Sparing diuretics	PERMAVONA-R2
Chronic kidney disease	PERMAVONA-R2
Renal disease	PERMAVONA-R2
Obstructive pulmonary disease	PERMAVONA-R2
IBD	PERMAVONA-R2
PAOD	PERMAVONA-R2
Heart insufficiency	PERMAVONA-R2
Sarkoidosis	PERMAVONA-R2
Arrhythmia	PERMAVONA-R2
Respiatory disease	PERMAVONA-R2
Liver disease	PERMAVONA-R2
Obesity	PERMAVONA-R2
Malignancy	PERMAVONA-R2
Neurological disease	PERMAVONA-R2
Pregnancy postpartum	PERMAVONA-R2
Hyperlipidaemia	PERMAVONA-R2
Asthma	PERMAVONA-R2
Allergies	PERMAVONA-R2
Other disease	PERMAVONA-R2
Other_Cardial_Diseases	PERMAVONA-R2
Rheumatological_Disease	PERMAVONA-R2
Cancer	PERMAVONA-R2
Colorectal_Diseases	PERMAVONA-R2
Coagulation_Disorders	PERMAVONA-R2
Cerebral_Ischemia	PERMAVONA-R2
Severity	p-value	0.347	0.678	0.001	0.004	0.001	0.001	0.001	0.046	0.087	0.748	0.08	0.033	0.001	0.001	0.012	0.591	0.458	0.362	0.002	0.002	0.001	0.001	0.066	0.314	0.201	0.368	0.012	0.296	0.016	0.005	0.213	0.472	0.83	0.791	0.006	0.002	0.001	0.001	0.023	0.509	0.001	0.051	0.149	0.001	0.001	0.001	0.001	0.001
Gender	p-value	0.58	0.1	0.13	0.178	0.263			0.607	0.717	0.246	0.613	0.098			0.28	0.808	0.511	0.177	0.591	0.087			0.273	0.401	0.41	0.465	0.373	0.121			0.258	0.29	0.237	0.267	0.2	0.072			0.342	0.651	0.352	0.53	0.619				0.299
Age	p-value	0.783	0.643	0.651	0.129	0.164			0.066	0.902	0.123	0.896	0.03			0.083	0.345	0.568	0.258	0.845	0.321			0.793	0.373	0.99	0.106	0.87	0.021			0.749	0.503	0.227	0.335	0.966	0.067			0.428	0.544	0.679	0.159	0.915				0.001
BMI	p-value		0.699		0.13				0.606		0.483					0.156	0.749		0.941					0.323	0.863		0.877					0.537	0.757	0.605	0.694					0.198	0.84			0.889				0.506
Ethnicity	p-value								0.029								0.54								0.47								0.769								0.59
Antibiotics	p-value	0.204	0.69		0.305	0.005			0.395	0.221	0.644		0.13			0.134	0.774	0.224	0.531		0.259			0.226	0.553	0.837	0.547		0.734			0.484	0.447	0.336	0.605		0.513			0.168	0.558		0.177
Antivirals	p-value	0.477				0.023			0.041	0.406			0.072				0.49	0.543			0.044				0.398	0.488			0.068				0.66				0.132				0.31
Steroids	p-value								0.313								0.57								0.259								0.336								0.425
Therapeutic anticoagulation	p-value								0.392								0.536								0.541								0.608								0.663
Immunomodulators	p-value								0.021								0.428								0.527								0.723								0.546
Coronary heart disease	p-value	0.426								0.337								0.055								0.106								0.022
Diabetes	p-value	0.592								0.24								0.179								0.436								0.763
Hypertension	p-value	0.585								0.19								0.32								0.975								0.578										0.334
Study centre location (Batch)	p-value		0.654								0.526								0.916								0.893								0.998
Smoking	p-value
Chemotherapy	p-value
Convalescent plasma	p-value								0.031								0.584								0.493								0.753								0.545
Hydroxychloroquine	p-value								0.222								0.505								0.241								0.232								0.773
Stage	p-value																																										0.902
Probiotics	p-value
Laxatives	p-value
PPI	p-value
Antitoxin	p-value		0.025								0.053								0.01								0.032								0.252
Traditional Chinese medicine	p-value		0.583								0.93								0.939								0.871								0.923
AntiHypertensives	p-value
AntiDiabetics	p-value
Statins	p-value
Platelet aggregation inhibitors	p-value
Antidepressants	p-value
Opioids	p-value
Acetam	p-value
Thyroide hormone substitution	p-value
Immunosuppressants	p-value
Duodenal ulcer	p-value			0.003								0.036								0.001								0.027								0.001
Sparing diuretics	p-value
Chronic kidney disease	p-value
Renal disease	p-value
Obstructive pulmonary disease	p-value
IBD	p-value
PAOD	p-value
Heart insufficiency	p-value
Sarkoidosis	p-value
Arrhythmia	p-value
Respiatory disease	p-value
Liver disease	p-value
Obesity	p-value
Malignancy	p-value
Neurological disease	p-value
Pregnancy postpartum	p-value
Hyperlipidaemia	p-value
Asthma	p-value
Allergies	p-value
Other disease	p-value
Other_Cardial_Diseases	p-value
Rheumatological_Disease	p-value
Cancer	p-value
Colorectal_Diseases	p-value
Coagulation_Disorders	p-value
Cerebral_Ischemia	p-value
Factors in bold indicate those included in Fig. 1d
[truncated: 70 more columns]

## Sheet: Table_S3a
Table S3a Microbiome variations of COVID-19 patients at month 0, month 3, month 6, and month 9 to healthy controls (Bray-Curtis dissimilarity, permutations = 999)
Cohort	Comparison	R2	p-value	Sample number
PRJNA714459	Month 0 VS Healthy Controls	0.051	0.001	48 VS 67
	Month 1 VS Healthy Controls	0.032	0.001	64 VS 67
	Month 6 VS Healthy Controls	0.026	0.001	55 VS 67
	Month 9 VS Healthy Controls	0.032	0.004	9 VS 67
	Month 0 VS Month 6	0.025	0.001	48 VS 55
	Month 0 VS Month 9	0.02	0.268	48 VS 9
PRJNA703303	Month 0 VS Healthy Controls	0.096	0.001	26 VS 30
	Month 1 VS Healthy Controls	0.069	0.001	20 VS 30
	Month 6 VS Healthy Controls	0.053	0.001	30 VS 30
	Month 0 VS Month 6	0.046	0.001	26 VS 30

## Sheet: Table_S3b
Table S3b Microbiome variations of COVID-19 patients at Acute and Convalescent stages (Bray-Curtis dissimilarity, permutations = 999, with covariate adjusted and marginal sums of squares applied where appropriate).
Sequencing	Cohort	R2	p-value
Shotgun metagenomic	PRJNA650244	0.00955	0.013
	PRJNA660883	0.02371	0.137
	PRJNA689961	0.0084	0.337
16S amplicon	PRJNA642019	0.01434	0.856
	PRJNA660302	0.04604	0.001
	PRJNA678695	0.04485	0.001
	PRJNA660883	0.02191	0.828
	NCT04517422	0.01132	0.132

## Sheet: Table_S4
Table S4 Property of COVID-19 severity-positive species
Enriched Biomarker	Other name	Sequencing Data	Bacteremia	Reference
Actinomyces_oris		Metagenomic	Bacteremia in COVID patients	Dalla Gasperina D, Attardo T, Bellini B, Bassanese G, Bonoldi G, Cerutti C et al (2021). Actinomyces bacteriemia secondary to pseudomembranous necrotizing oral-tracheobronchial and invasive pulmonary aspergillosis in a patient with CoViD-19. Italian Journal of Medicine: 29-29.
Actinomyces_sp_ICM47		Metagenomic
Akkermansia_muciniphila		Metagenomic
Anaerofustis_stercorihominis		Metagenomic
Atopobium_deltae		Metagenomic	Bacteremia	Cools P, Oyaert M, Vaneechoutte M, De Laere E, Vervaeke S (2014). Atopobium deltae sp. nov., isolated from blood of a patient with Fournier's gangrene. International journal of systematic and evolutionary microbiology 64.
Atopobium_rimae	Lancefieldella_rimae	Metagenomic	Bacteremia	Cobo F, Borrego J, Rojo MD, Navarro-Marí JM (2018). Polymicrobial anaerobic bacteremia due to Atopobium rimae and Parvimonas micra in a patient with cancer. Anaerobe 54: 260-263.
Bacteroides_caccae		Metagenomic	Bacteremia	Yang Y, Zhang Q, Hu H, Zhang W, Lu T (2021). Bloodstream infection caused by Bacteroides caccae in a patient with renal hypertension: a case report. J Int Med Res 49: 3000605211047277.
Bacteroides_ovatus		Metagenomic	Bloodstream or respiratory coinfection in COVID patients | A polysaccharide degrader	Nori P, Cowman K, Chen V, Bartash R, Szymczak W, Madaline T et al (2021). Bacterial and fungal coinfections in COVID-19 patients hospitalized during the New York City pandemic surge. Infection Control & Hospital Epidemiology 42: 84-88. | Zhang M, Chekan JR, Dodd D, Hong P-Y, Radlinski L, Revindran V et al (2014). Xylan utilization in human gut commensal bacteria is orchestrated by unique modular …
Bifidobacterium_breve		Metagenomic	Bacteremia	Sato S, Uchida T, Kuwana S, Sasaki K, Watanabe T, Saito J et al (2016). Bacteremia induced by Bifidobacterium breve in a newborn with cloacal exstrophy. Pediatrics International 58: 1226-1228.
Bifidobacterium_dentium		Metagenomic	Bacteremia	Weber E, Reynaud Q, Suy F, Gagneux-Brunon A, Carricajo A, Guillot A et al (2015). Bifidobacterium Species Bacteremia: Risk Factors in Adults and Infants. Clinical Infectious Diseases 61: 482-484.
Bulleidia_extructa		Metagenomic
Catabacter_hongkongensis	Christensenella_hongkongensis	Metagenomic	Bacteremia	Kamau E, Maliksi E, Kwan N, Garner OB, Yang S (2021). Catabacter hongkongensis bacteremia identified by direct metagenomic sequencing of positive blood culture fluid, first case report in the US. Anaerobe 71: 102421.
Christensenella_minuta		Metagenomic
Clostridium_clostridioforme	Enterocloster_clostridioformis	Metagenomic	Bacteremia	Sarasoja M, Nilson B, Wide D, Lindberg Å, Torisson G, Holm K (2022). Epidemiology, aetiology and clinical characteristics of clostridial bacteraemia: a 6-year population-based observational study of 386 patients. European Journal of Clinical Microbiology & Infectious Diseases 41: 1305-1314.
Clostridium_innocuum		Metagenomic	Bacteremia	Sarasoja M, Nilson B, Wide D, Lindberg Å, Torisson G, Holm K (2022). Epidemiology, aetiology and clinical characteristics of clostridial bacteraemia: a 6-year population-based observational study of 386 patients. European Journal of Clinical Microbiology & Infectious Diseases 41: 1305-1314.
Cutibacterium_acnes	Propionibacterium_acnes	Metagenomic	Bacteremia	Freedman M, Aflatooni JO, Foster R, Haggerty PG, Derber CJ (2020). Persistent Cutibacterium (Formerly Propionibacterium) acnes Bacteremia and Refractory Endocarditis in a Patient with Retained Implantable Pacemaker Leads. Case Reports in Infectious Diseases 2020: 8883907.
Eggerthella_lenta		Metagenomic	Bacteremia	Wang J, Guo R, Ma W, Dong X, Yan S, Xie W (2021). Eggerthella lenta Bacteremia in a Middle-Aged Healthy Man with Acute Hepatic Abscess: Case Report and Literature Review, 1970–2020. Infection and Drug Resistance 14: 3307.
Finegoldia_magna	Peptostreoptococcus_magnus	Metagenomic	Bacteremia	Luan L, Wang L, Chu M (2019). Bacteremia caused by Peptoniphilus spp. and Finegoldia magna in a patient with left foot soft tissue infection. Chinese Journal of Clinical Infectious Diseases 12: 214-216.
Flavonifractor_plautii	Eubacterium_plautii	Metagenomic	Bacteremia	Karpat I, Karolyi M, Pawelka E, Seitz T, Thaller F, Wenisch C (2021). Flavonifractor plautii bloodstream infection in an asplenic patient with infectious colitis. Wiener klinische Wochenschrift 133: 724-726.
Fusobacterium_nucleatum		Metagenomic	Bacteremia	Su CP, Huang PY, Yang CC, Lee MH (2009). Fusobacterium bacteremia: clinical significance and outcomes. J Microbiol Immunol Infect 42: 336-342.
Gemella_morbillorum		Metagenomic	Bacteremia	Reyes R, III, Abay A, Siegel M (2001). Gemella morbillorum bacteremia associated with adenocarcinoma of the cecum. The American Journal of Medicine 111: 164-165.
Gordonibacter_pamelaeae		Metagenomic	Bacteremia	Woo Patrick CY, Teng Jade LL, Lam Kay KM, Tse Cindy WS, Leung K-W, Leung Anthony WS et al (2010). First Report of Gordonibacter pamelaeae Bacteremia. Journal of Clinical Microbiology 48: 319-322.
Hungatella_hathewayi	Clostridium_hathewayi	Metagenomic	Bacteremia	Sarasoja M, Nilson B, Wide D, Lindberg Å, Torisson G, Holm K (2022). Epidemiology, aetiology and clinical characteristics of clostridial bacteraemia: a 6-year population-based observational study of 386 patients. European Journal of Clinical Microbiology & Infectious Diseases 41: 1305-1314.
Lachnoclostridium_sp_An138		Metagenomic
Lactobacillus_salivarius	Ligilactobacillus_salivarius	Metagenomic	Bacteremia	Lee M-R, Tsai C-J, Liang S-K, Lin C-K, Huang Y-T, Hsueh P-R (2015). Clinical characteristics of bacteraemia caused by Lactobacillus spp. and antimicrobial susceptibilities of the isolates at a medical centre in Taiwan, 2000–2014. International Journal of Antimicrobial Agents 46: 439-445.
Olsenella_uli		Metagenomic	Bacteremia	Thorasin T, Hoyles L, McCartney AL (2015). Dynamics and diversity of the ‘Atopobium cluster&apos; in the human faecal microbiota, and phenotypic characterization of ‘Atopobium cluster&apos; isolates. Microbiology 161: 565-579.
Oribacterium_parvum		Metagenomic
Peptoniphilus_lacrimalis		Metagenomic	Bacteremia	Badri M, Nilson B, Ragnarsson S, Senneby E, Rasmussen M (2019). Clinical and microbiological features of bacteraemia with Gram-positive anaerobic cocci: a population-based retrospective study. Clinical Microbiology and Infection 25: 760.e761-760.e766.
Porphyromonas_asaccharolytica		Metagenomic	Bacteremia	Cobo F, Pérez-Carrasco V, Sánchez-Martin V, García-Salcedo JA, Martín EB, Navarro-Marí JM (2021). A rare cause of bacteremia due to Porphyromonas asaccharolytica in a patient with necrotizing fasciitis. Anaerobe 71: 102442.
Prevotella_bivia		Metagenomic	Bacteremia in COVID patients	Aiyanyor A, Kamran Uddin Q, Ramesh N (2021). Prevotella bivia bacteremia post tocilizumab in a patient with severe covid-19 pneumonia. CHEST 160: A451.
Prevotella_disiens		Metagenomic
Ralstonia_pickettii		Metagenomic	Bacteremia	Tejera D, Limongi G, Bertullo M, Cancela M (2016). Ralstonia pickettii bacteremia in hemodialysis patients: a report of two cases. Rev Bras Ter Intensiva 28: 195-198.
Rothia_aeria		Metagenomic	Bacteremia in COVID patients	Sepulveda J, Westblade Lars F, Whittier S, Satlin Michael J, Greendyke William G, Aaron Justin G et al (2020). Bacteremia and Blood Culture Utilization during COVID-19 Surge in New York City. Journal of Clinical Microbiology 58: e00875-00820.
Rothia_dentocariosa		Metagenomic	Bacteremia	Ramanan P, Barreto Jason N, Osmon Douglas R, Tosh Pritish K (2014). Rothia Bacteremia: a 10-Year Experience at Mayo Clinic, Rochester, Minnesota. Journal of Clinical Microbiology 52: 3184-3189.
Solobacterium_moorei		Metagenomic	Bacteremia	Pedersen Rune M, Holt Hanne M, Justesen Ulrik S (2011). Solobacterium moorei Bacteremia: Identification, Antimicrobial Susceptibility, and Clinical Characteristics. Journal of Clinical Microbiology 49: 2766-2768.
Streptococcus_anginosus_group		Metagenomic	Bacteremia in COVID patients	Sepulveda J, Westblade Lars F, Whittier S, Satlin Michael J, Greendyke William G, Aaron Justin G et al (2020). Bacteremia and Blood Culture Utilization during COVID-19 Surge in New York City. Journal of Clinical Microbiology 58: e00875-00820.
Streptococcus_gordonii		Metagenomic	Bacteremia	UK Health Security Agency (2022). Laboratory surveillance of pyogenic and non-pyogenic streptococcal bacteraemia in England: 2021 update. Health Protection Report 16 (13).
Streptococcus_mitis		Metagenomic	Bacteremia	UK Health Security Agency (2022). Laboratory surveillance of pyogenic and non-pyogenic streptococcal bacteraemia in England: 2021 update. Health Protection Report 16 (13).
Streptococcus_oralis		Metagenomic	Bacteremia	UK Health Security Agency (2022). Laboratory surveillance of pyogenic and non-pyogenic streptococcal bacteraemia in England: 2021 update. Health Protection Report 16 (13).
Streptococcus_pasteurianus		Metagenomic	Bacteremia	Li Y, Chen X, Zhang Z, Wang L, Wang J, Zeng J et al (2019). Microbiological and clinical characteristics of Streptococcus gallolyticus subsp. pasteurianus infection in China. BMC Infectious Diseases 19: 791.
Streptococcus_sanguinis		Metagenomic	Bacteremia in COVID patients	Sepulveda J, Westblade Lars F, Whittier S, Satlin Michael J, Greendyke William G, Aaron Justin G et al (2020). Bacteremia and Blood Culture Utilization during COVID-19 Surge in New York City. Journal of Clinical Microbiology 58: e00875-00820.
Anaerococcus_prevotii		16S amplicon	Bacteremia	Badri M, Nilson B, Ragnarsson S, Senneby E, Rasmussen M (2019). Clinical and microbiological features of bacteraemia with Gram-positive anaerobic cocci: a population-based retrospective study. Clinical Microbiology and Infection 25: 760.e761-760.e766.
Anaerotruncus_colihominis		16S amplicon	Bacteremia	Lau SKP, Woo PCY, Woo GKS, Fung AMY, Ngan AHY, Song Y et al (2006). Bacteraemia caused by Anaerotruncus colihominis and emended description of the species. Journal of Clinical Pathology 59: 748.
Bacillus_cereus		16S amplicon	Bacteremia	Tusgul S, Prod'hom G, Senn L, Meuli R, Bochud PY, Giulieri SG (2017). Bacillus cereus bacteraemia: comparison between haematologic and nonhaematologic patients. New Microbes and New Infections 15: 65-71.
Bifidobacterium_dentium		16S amplicon	Bacteremia	Weber E, Reynaud Q, Suy F, Gagneux-Brunon A, Carricajo A, Guillot A et al (2015). Bifidobacterium Species Bacteremia: Risk Factors in Adults and Infants. Clinical Infectious Diseases 61: 482-484.
Clostridium_cellulolyticum		16S amplicon
Clostridium_cellulosi		16S amplicon
Clostridium_fimetarium		16S amplicon
Coprobacter_fastidiosus		16S amplicon
Corynebacterium_amycolatum		16S amplicon	Bacteremia	Yoon S, Kim H, Lee Y, Kim S (2011). Bacteremia Caused by Corynebacterium amycolatum with a Novel Mutation in gyrA Gene that Confers High-Level Quinolone Resistance. Ann Lab Med 31: 47-48.
Eikenella_corrodens		16S amplicon	Bacteremia	Junquera S, Sáez de la Fuente H, Sáiz MA, Lafita J (2012). Bacteriemia por Eikenella corrodens secundaria a infección periodontal en paciente neutropénico. Anales del Sistema Sanitario de Navarra 35: 155-158.
Enterobacter_mori		16S amplicon
Enterococcus_durans		16S amplicon	Bacteremia	Ryu B-H, Hong J, Jung J, Kim MJ, Sung H, Kim M-N et al (2019). Clinical characteristics and treatment outcomes of Enterococcus durans bacteremia: a 20-year experience in a tertiary care hospital. European Journal of Clinical Microbiology & Infectious Diseases 38: 1743-1751.
Enterococcus_faecalis		16S amplicon	Bacteremia in COVID patients	Sepulveda J, Westblade Lars F, Whittier S, Satlin Michael J, Greendyke William G, Aaron Justin G et al (2020). Bacteremia and Blood Culture Utilization during COVID-19 Surge in New York City. Journal of Clinical Microbiology 58: e00875-00820.
Enterococcus_mundtii		16S amplicon
Eubacterium_cellulosolvens	Clostridium_cellulosolvens	16S amplicon		Braune A, Blaut M (2012). Intestinal Bacterium Eubacterium cellulosolvens Deglycosylates Flavonoid C- and O-Glucosides. Applied and Environmental Microbiology 78: 8151-8153.
Eubacterium_coprostanoligenes		16S amplicon
Finegoldia_magna	Peptostreoptococcus_magnus	16S amplicon	Bacteremia	Luan L, Wang L, Chu M (2019). Bacteremia caused by Peptoniphilus spp. and Finegoldia magna in a patient with left foot soft tissue infection. Chinese Journal of Clinical Infectious Diseases 12: 214-216.
Haemophilus_pittmaniae		16S amplicon
Lactobacillus_delbrueckii		16S amplicon	Bacteremia	DuPrey KM, McCrea L, Rabinowitch BL, Azad KN (2012). Pyelonephritis and Bacteremia from Lactobacillus delbrueckii. Case Reports in Infectious Diseases 2012: 745743.
Lactobacillus_oris		16S amplicon
Lactobacillus_rhamnosus		16S amplicon	Bacteremia	Lee M-R, Tsai C-J, Liang S-K, Lin C-K, Huang Y-T, Hsueh P-R (2015). Clinical characteristics of bacteraemia caused by Lactobacillus spp. and antimicrobial susceptibilities of the isolates at a medical centre in Taiwan, 2000–2014. International Journal of Antimicrobial Agents 46: 439-445.
Lactobacillus_vaginalis	Limosilactobacillus_vaginalis	16S amplicon
Morganella_morganii		16S amplicon	Bacteremia in COVID patients	Posteraro B, Torelli R, Vella A, Leone PM, De Angelis G, De Carolis E et al (2020). Pan-Echinocandin-Resistant Candida glabrata Bloodstream Infection Complicating COVID-19: A Fatal Case Report. Journal of Fungi.
Olsenella_uli		16S amplicon	Bacteremia	Thorasin T, Hoyles L, McCartney AL (2015). Dynamics and diversity of the ‘Atopobium cluster&apos; in the human faecal microbiota, and phenotypic characterization of ‘Atopobium cluster&apos; isolates. Microbiology 161: 565-579.
Oribacterium_sinus		16S amplicon
Peptoniphilus_asaccharolyticus		16S amplicon	Bacteremia	Lu Y, Xia W, Ni F, Xu Y (2022). Septic Shock, Renal Abscess, and Bacteremia Due to Peptoniphilus asaccharolyticus in a Woman with Nephrosis and Diabetes Mellitus: Case Report and Literature Review. Infect Drug Resist 15: 831-836.
Photorhabdus_luminescens		16S amplicon	Bacteremia	Dutta A, Flores AR, Revell PA, Owens L (2018). Neonatal Bacteremia and Cutaneous Lesions Caused by Photorhabdus luminescens: A Rare Gram-Negative Bioluminescent Bacterium. Journal of the Pediatric Infectious Diseases Society 7: e182-e184.
Proteus_mirabilis		16S amplicon	Bacteremia	Endimiani A, Luzzaro F, Brigante G, Perilli M, Lombardi G, Amicosante G et al (2005). Proteus mirabilis Bloodstream Infections: Risk Factors and Treatment Outcome Related to the Expression of Extended-Spectrum β-Lactamases. Antimicrobial Agents and Chemotherapy 49: 2598-2605.
Rothia_aeria		16S amplicon	Bacteremia in COVID patients	Sepulveda J, Westblade Lars F, Whittier S, Satlin Michael J, Greendyke William G, Aaron Justin G et al (2020). Bacteremia and Blood Culture Utilization during COVID-19 Surge in New York City. Journal of Clinical Microbiology 58: e00875-00820.
Ruminococcus_gauvreauii		16S amplicon	Bacteremia	Lefever S, Van Den Bossche D, Van Moerkercke W, D’Hondt M, Alegret Pampols MdC, Struyve M et al (2019). Ruminococcus gnavus bacteremia, an uncommon presentation of a common member of the human gut microbiota: case report and literature review. Acta Clinica Belgica 74: 435-438.
Staphylococcus_aureus		16S amplicon	Bacteremia in COVID patients	Sepulveda J, Westblade Lars F, Whittier S, Satlin Michael J, Greendyke William G, Aaron Justin G et al (2020). Bacteremia and Blood Culture Utilization during COVID-19 Surge in New York City. Journal of Clinical Microbiology 58: e00875-00820.
Streptococcus_constellatus		16S amplicon	Bacteremia	UK Health Security Agency (2022). Laboratory surveillance of pyogenic and non-pyogenic streptococcal bacteraemia in England: 2021 update. Health Protection Report 16 (13).
Streptococcus_macedonicus	subsp. of S. gallolyticus/ bovis	16S amplicon	Bacteremia	UK Health Security Agency (2022). Laboratory surveillance of pyogenic and non-pyogenic streptococcal bacteraemia in England: 2021 update. Health Protection Report 16 (13).
Streptococcus_parasanguinis		16S amplicon	Bacteremia	UK Health Security Agency (2022). Laboratory surveillance of pyogenic and non-pyogenic streptococcal bacteraemia in England: 2021 update. Health Protection Report 16 (13).
Veillonella_rogosae		16S amplicon
33 out of 41 enriched metagenomic biomarkers in COVID-19 were reported as bacteremia
22 out of 35 enriched 16S biomarkers in COVID-19 were reported as bacteremia
Text in bold indicates "Bacteremia in COVID patient"

## Sheet: Table_S5
Table S5 Top-ranked species in the Random Forest regression model
Shotgun_Species	OEP002590	PRJEB43555	PRJNA624223	PRJNA650244	PRJNA660883	PRJNA740067		16S_Species	NCT04517422	PRJEB50040	PRJNA660883	PRJNA684070	PRJNA734646	PRJNA747262	PRJNA756849	PRJNA758913	UCC	UCD
Fusicatenibacter_saccharivorans	1.64083	0.958997	1.144	0.542225	1.27988	0.865713		Eubacterium_rectale	1.41825	0.770783	1.33009	1.34958	1.23347	1.44645	0.723667	1.00521	1.34572	1.47874
Agathobaculum_butyriciproducens	0.914109	0.613618	0.517374	0.745949	0.556773	1.00192		Fusicatenibacter_saccharivorans	0.725674	0.759791	0.614615	0.509583	0.665971	0.608375	0.707803	1.81087	1.14049	0.864749
Blautia_obeum	0.453373	0.634714	0.406106	1.27603	0.644182	0.71903		Roseburia_faecis	1.09185	0.660017	0.716307	0.777659	0.786092	0.917161	0.745872	0.742374	1.02009	0.930663
Blautia_wexlerae	0.235887	0.559763	0.603201	0.947004	0.649591	0.630588		Clostridium_innocuum	0.746785	0.289118	0.503664	0.724113	0.707753	0.549181	0.46938	0.492295	0.389019	0.383993
Parabacteroides_distasonis	0.491287	0.606128	0.45213	0.387479	0.620736	0.535396		Clostridium_sporosphaeroides	0.375573	0.361294	0.552407	0.68253	0.676579	0.577404	0.725279	0.409392	0.30344	0.508963
Adlercreutzia_equolifaciens	0.455896	0.567045	0.469742	0.0893525	0.491191	0.570665		Anaerostipes_hadrus	0.417708	0.875651	0.575293	0.397062	0.363531	0.519577	0.215446	0.409928	0.440333	0.490584
Eubacterium_hallii	0.309482	0.219305	0.374878	0.351767	0.512791	0.42766		Roseburia_inulinivorans	0.499267	0.216233	0.425898	0.475208	0.294387	0.459981	0.273213	0.361997	0.351506	0.40108
Asaccharobacter_celatus	0.18536	0.171261	0.144823	NA	0.204572	0.163702		Clostridium_methylpentosum	0.386708	0.235731	0.371386	0.248074	0.323606	0.426462	0.648766	0.310912	0.211445	0.272551
Anaerostipes_hadrus	0.275426	0.117858	0.102302	0.181774	0.172033	0.161588		Clostridium_ruminantium	0.23334	0.218913	0.303376	0.220149	0.318091	0.445179	0.383495	0.313544	0.439411	0.415697
Dorea_longicatena	0.144572	0.190701	0.144186	0.176732	0.127964	0.202473		Sporobacter_termitidis	0.112658	0.469864	0.291277	0.326465	0.318501	0.326889	0.472045	0.116607	0.283434	0.355296
Bacteroides_vulgatus	0.161108	0.130094	0.111711	0.148688	0.0985468	0.1666		Clostridium_bartlettii	0.262222	0.138983	0.261328	0.169073	0.201921	0.191688	0.0422865	0.314398	0.200999	0.199018
Catabacter_hongkongensis	0.125015	0.122804	0.0566914	0.0463114	0.198723	0.188487		Ruminococcus_obeum	0.108773	0.212898	0.202291	0.18324	0.132666	0.23327	0.197536	0.229997	0.178419	0.191606
Lachnospira_pectinoschiza	0.214321	0.107061	0.103916	0.0658051	0.116137	0.0499896		Actinomyces_odontolyticus	0.18272	0.225083	0.148208	0.206811	0.190024	0.180213	0.038385	0.143679	0.192762	0.195562
Dorea_formicigenerans	0.156629	0.106178	0.0737976	0.1217	0.0714642	0.0789776		Clostridium_lituseburense	0.13219	0.111292	0.212948	0.171997	0.197295	0.250906	0.134199	0.190299	0.0616508	0.192903
Clostridium_bolteae	0.151706	0.122389	0.0836533	0.06846	0.0707044	0.0884098		Flavonifractor_plautii	0.326958	0.125754	0.193773	0.0668068	0.111103	0.0678136	0.171298	0.28714	0.0817778	0.189305
Alistipes_indistinctus	0.163551	0.125202	0.0238476	0.0298359	0.0874992	0.134453		Enterococcus_faecium	0.120341	0.224564	0.104534	0.100794	0.232966	0.124132	NA	0.135098	0.146768	0.139668
Faecalibacterium_prausnitzii	0.100958	0.0799699	0.0572979	0.0380311	0.0906542	0.070846		Eubacterium_ventriosum	0.103628	0.134956	0.134298	0.147941	0.097104	0.153911	0.0746078	0.112155	0.122219	0.173195
Clostridium_symbiosum	0.0995787	0.0474919	0.0267466	NA	0.0451199	0.0461613		Clostridium_cellulosi	0.13531	0.118548	0.116271	0.137719	0.149461	0.115943	0.104043	0.109656	0.103125	0.0880932
Bacteroides_caccae	0.0990565	0.0840762	0.0911621	0.0439611	0.0885342	0.0737545		Dialister_micraerophilus	0.148995	0.218763	0.0917992	0.0720439	0.0969935	NA	0.107722	0.0784127	NA	0.113056
Enterorhabdus_caecimuris	0.0962923	0.133632	0.167173	0.0374513	0.0735704	0.125311		Faecalibacterium_prausnitzii	0.122822	0.159905	0.110062	0.148076	0.114221	0.13165	0.0589413	0.0704618	0.101414	0.135869
Streptococcus_salivarius	0.0960673	0.115614	0.119991	0.126055	0.147872	0.14905		Clostridium_hathewayi	0.101515	0.0958367	0.0900403	0.146386	0.10729	0.127042	0.0843576	0.173837	0.0825475	0.113138
Erysipelatoclostridium_ramosum	0.0937181	0.106567	0.093601	NA	0.0868527	0.0770092		Roseburia_intestinalis	0.113288	0.0399591	0.101651	0.166357	0.0687353	0.109269	0.0456191	0.112371	0.0951906	0.115736
Ruthenibacterium_lactatiformans	0.0925542	0.0761408	0.0392313	0.0564493	0.0733005	0.0719213		Dialister_invisus	0.111031	0.0612664	0.0739421	0.089827	0.0562812	0.0947236	0.0517912	0.0995462	0.108484	0.117221
Bifidobacterium_adolescentis	0.0919515	0.0566027	0.036947	0.113413	0.0481348	0.0838274		Streptococcus_thermophilus	0.127114	0.0687571	0.0826497	0.08933	0.0992556	0.0764128	0.0342817	0.13326	0.0702942	0.0747081
Eubacterium_sp_CAG_274	0.0888416	0.028107	0.0238955	NA	NA	NA		Streptococcus_salivarius	0.107752	0.0630769	0.082296	0.0968704	0.0952913	0.0987191	0.0609965	0.0820846	0.0752128	0.0800218
Bacteroides_ovatus	0.0879942	0.17483	0.0637935	0.0666961	0.120744	0.139453		Eubacterium_eligens	0.0999113	0.0531483	0.0691728	0.0616213	0.0367473	0.0505069	NA	0.0752964	0.0755414	0.0755885
Roseburia_faecis	0.0829314	0.131666	0.0348402	0.0344429	0.0489841	0.0538716		Alloscardovia_omnicolens	0.0999008	0.0487467	0.0367523	0.0571059	0.0781837	NA	0.085399	0.0453151	0.063235	0.0600299
Collinsella_stercoris	0.0797098	0.0331345	0.0348274	0.0532651	0.0361694	0.0420516		Ruminococcus_bromii	0.0878014	0.0948617	0.0750024	0.114358	0.0463422	0.151141	0.0516189	0.075699	0.104732	0.0486493
Eubacterium_sp_CAG_38	0.0787703	0.0287113	0.0243855	0.0203007	0.036336	NA		Enterococcus_faecalis	0.0854091	0.0483434	0.0620665	NA	0.112649	0.0656088	0.107643	0.0808521	0.0544457	0.0582994
Collinsella_aerofaciens	0.0776472	0.0841353	0.0561908	0.068272	0.0747331	0.0773823		Clostridium_bolteae	0.0814888	NA	0.0475585	0.0683438	0.0483833	0.0849304	0.112228	0.106928	0.0477489	0.0642953
Bifidobacterium_longum	0.0657375	0.0592207	0.04713	0.0435607	0.0635947	0.0712005		Solobacterium_moorei	0.0803501	0.0670928	0.10183	0.0950082	0.0433049	0.0595725	0.0394054	NA	0.0670137	0.0828683
Clostridium_leptum	0.0619325	0.0813635	0.0482958	NA	0.0863107	0.0918412		Dorea_longicatena	0.0762004	0.0761319	0.110497	0.0976104	0.10843	0.137723	NA	0.0857534	0.0993974	0.115041
Oscillibacter_sp_CAG_241	0.0612436	0.0684884	0.060183	0.0381956	0.0465242	0.0572717		Veillonella_parvula	0.0753099	0.0485452	0.0609471	0.0618954	0.0475052	0.0562524	0.0767493	0.126049	0.0978263	0.0745259
Bifidobacterium_pseudocatenulatum	0.0582509	0.108537	0.0666763	0.0614069	0.0485235	0.0534259		Peptoclostridium_difficile	0.0742421	NA	NA	0.0399306	0.0471188	0.0639358	0.0381202	NA	NA	0.0465385
Bacteroides_uniformis	0.0581395	0.0328738	NA	0.0288539	0.0461183	0.0437791		Fusobacterium_nucleatum	0.0716634	0.0391745	0.0721252	0.052529	0.0349724	0.0601536	NA	0.0434218	0.0738977	0.0701617
Prevotella_copri	0.05727	0.0567916	0.050206	0.0571289	0.0497688	0.0287851		Lactobacillus_casei	0.0673537	NA	NA	0.0489851	0.0394519	0.0355128	0.0633532	NA	NA	NA
Phascolarctobacterium_faecium	0.0532387	0.0293595	0.0345392	NA	0.0418003	NA		Subdoligranulum_variabile	0.0667373	0.0756705	0.065704	0.0677199	0.0887138	0.0600715	NA	0.0537038	0.0745684	0.0450708
Bacteroides_dorei	0.0521926	0.0546981	0.0320623	0.0385708	0.0320915	0.0402662		Bifidobacterium_longum	0.0639251	0.207529	0.0455911	0.0475574	0.0487179	0.0647092	NA	0.0660465	0.0472957	0.050133
Streptococcus_gordonii	0.0519437	0.0389829	0.0385547	0.0175661	0.0566617	0.0515774		Adlercreutzia_equolifaciens	0.0636674	0.0526652	0.0546862	0.110464	0.0874332	0.109727	NA	0.0817825	0.0399316	0.0483403
Streptococcus_thermophilus	0.0518959	NA	NA	NA	NA	NA		Veillonella_atypica	0.0634974	NA	NA	NA	NA	NA	NA	0.0414797	NA	NA
Coprococcus_comes	0.0497424	0.0411958	0.0434578	0.0207685	0.037177	0.0437491		Streptococcus_anginosus	0.0616387	NA	NA	NA	NA	NA	NA	NA	NA	NA
Eubacterium_ventriosum	0.0478396	0.0601994	NA	NA	NA	NA		Prevotella_buccalis	0.0610964	0.0326014	0.0525485	0.0343063	NA	NA	0.0343443	NA	0.0340505	0.0524808
Lactobacillus_rogosae	0.0462408	NA	NA	NA	NA	NA		Prevotella_bivia	0.0584725	0.0437773	0.0699968	0.0455039	0.0524918	NA	0.0482093	NA	0.0387768	0.0518475
Eubacterium_rectale	0.0453836	0.107352	0.0487719	0.0473479	0.0500993	0.049498		Lactobacillus_fermentum	0.0578234	NA	NA	NA	NA	0.034421	NA	NA	NA	NA
Eubacterium_ramulus	0.0433987	0.0405177	0.0375151	0.0291551	0.0460918	0.0358857		Bacteroides_nordii	0.0567747	0.114673	0.078126	NA	0.0691153	0.0530956	NA	0.0627037	0.0472459	NA
Firmicutes_bacterium_CAG_83	0.0432027	NA	0.0205747	0.0167806	0.0297281	0.0356495		Prevotella_timonensis	0.0519293	NA	0.0376428	0.0445852	NA	NA	0.040655	NA	0.0429167	0.0488187
Gordonibacter_pamelaeae	0.0431318	0.0634322	0.0285437	0.071475	0.0690756	0.0605948		Ruminococcus_gauvreauii	0.0500161	NA	0.0358205	NA	NA	NA	0.0380234	NA	NA	NA
Eubacterium_eligens	0.0417565	0.0501464	0.0193139	NA	0.0335628	0.0392809		Parabacteroides_distasonis	0.0490413	0.0382763	0.0417276	0.0559077	0.0390553	0.0543326	NA	NA	0.041279	0.0638139
Roseburia_intestinalis	0.0415296	0.0274972	0.031342	0.0205675	0.0293279	0.0269321		Clostridium_disporicum	0.0470786	0.0319633	NA	NA	0.0471331	0.0475076	NA	NA	0.0368047	0.0559575
Roseburia_inulinivorans	0.0392361	0.0307058	0.0257819	0.0316912	0.0340278	0.0393831		Eubacterium_hallii	0.0468282	0.166051	0.185878	0.0905012	0.103628	0.183427	0.150945	0.180041	0.124991	0.122312
Streptococcus_australis	0.0385985	NA	0.0203787	NA	NA	0.0302973		Finegoldia_magna	0.0466287	0.0664365	0.0676468	0.0394821	0.0450526	NA	0.0741082	0.0712741	0.0714312	NA
Staphylococcus_epidermidis	0.0383895	0.0534586	0.0267653	0.0699016	NA	0.0467982		Papillibacter_cinnamivorans	0.0458951	NA	NA	NA	NA	NA	NA	NA	0.0474001	NA
Ruminococcus_lactaris	0.0377969	0.0605251	0.03614	0.0290828	0.0325677	0.0255777		Ruminococcus_torques	0.0437865	NA	NA	NA	0.0446854	NA	NA	NA	0.039263	0.0538498
Ruminococcus_torques	0.0363517	0.0291106	0.0191851	0.0271155	0.0382013	0.0292871		Blautia_wexlerae	0.0408495	NA	NA	0.0421409	0.0361438	NA	NA	0.0595776	0.0346491	NA
Butyricimonas_synergistica	0.0356298	0.0507147	0.0318071	NA	0.0234169	0.0324425		Parvimonas_micra	0.0402113	0.0453298	0.0434729	0.0334699	NA	0.0392613	NA	NA	0.0415509	0.0347438
Streptococcus_parasanguinis	0.0348487	0.0285689	NA	NA	0.0230906	0.0276596		Corynebacterium_pyruviciproducens	0.0399603	NA	NA	NA	NA	NA	NA	0.0417904	0.0365578	NA
Anaerotruncus_colihominis	0.0326587	NA	NA	NA	NA	NA		Abiotrophia_defectiva	0.0397745	NA	NA	NA	NA	NA	NA	NA	NA	0.044777
Blautia_sp_CAG_257	0.0324254	NA	0.0184366	NA	0.0281332	NA		Alistipes_finegoldii	0.0395136	0.061423	0.0523607	0.0404535	NA	0.0522463	NA	0.0643433	0.0386195	NA
Bacteroides_thetaiotaomicron	0.0323577	0.0365295	0.0309401	0.0212251	0.0389638	0.0303029		Roseburia_hominis	0.039274	NA	NA	0.0356984	0.0539129	NA	NA	NA	0.0353805	0.0421946
Actinomyces_graevenitzii	0.0316597	NA	0.0192165	NA	0.0271574	NA		Blautia_luti	0.0387834	0.0700002	0.0520067	0.040975	0.0517891	0.0525263	0.0465416	0.0496818	NA	0.0546212
Bacteroides_xylanisolvens	0.0309553	0.0352581	NA	NA	0.0290668	0.0259482		Peptostreptococcus_stomatis	0.0376861	NA	NA	NA	NA	NA	NA	NA	NA	NA
Roseburia_hominis	0.0299658	0.0212911	NA	NA	NA	NA		Rothia_mucilaginosa	0.0376253	NA	NA	NA	NA	NA	NA	NA	NA	NA
Klebsiella_pneumoniae	0.0299516	0.029425	0.0221191	NA	NA	NA		Dialister_propionicifaciens	0.037401	0.0458644	0.0413347	NA	NA	NA	NA	NA	NA	NA
Bacteroides_cellulosilyticus	0.0298003	NA	NA	NA	0.0268911	NA		Clostridium_clostridioforme	0.0370165	0.031791	NA	NA	NA	0.0420781	0.0331887	0.0454122	0.0343139	0.0337899
Flavonifractor_plautii	0.0294126	0.0271771	NA	0.0360853	0.0280447	0.0403554		Clostridium_aldenense	0.0368869	0.0370353	0.0458252	0.04444	0.0458804	0.0482058	0.0406139	0.041252	0.0397016	0.0484771
Alistipes_finegoldii	0.0291387	0.0415146	0.0261481	0.0212891	0.034561	0.0322399		Bacteroides_thetaiotaomicron	0.0363288	NA	NA	NA	NA	NA	NA	NA	NA	NA
Anaerotignum_lactatifermentans	0.0282404	NA	0.0319004	NA	NA	0.0289238		Bacteroides_massiliensis	NA	NA	NA	NA	0.0375993	NA	NA	NA	NA	NA
Gemmiger_formicilis	0.0280898	0.0230351	0.0231155	0.0173861	0.0312534	NA		Blautia_faecis	NA	0.0629433	0.0649274	0.0554876	0.0558797	0.0862587	0.0560733	0.0781883	0.0721446	0.0617866
Bacteroides_plebeius	0.0278228	0.0241382	0.019348	0.0222861	NA	NA		Eubacterium_desmolans	NA	NA	0.0380334	NA	NA	NA	NA	NA	NA	0.0378366
Odoribacter_splanchnicus	0.0276825	0.0276569	0.0248683	NA	0.0327371	0.0396119		Coprobacter_fastidiosus	NA	NA	NA	NA	NA	NA	0.0306441	NA	NA	NA
Hungatella_hathewayi	0.0273488	0.0294712	NA	0.0259724	NA	0.0317021		Eubacterium_coprostanoligenes	NA	NA	NA	NA	NA	NA	0.0307175	NA	NA	NA
Clostridium_spiroforme	0.0272571	0.026551	0.0188415	NA	NA	0.0297985		Oribacterium_sinus	NA	NA	NA	NA	NA	0.0362926	0.0317068	NA	NA	NA
Ruminococcus_gnavus	0.0271094	0.0252395	NA	NA	0.0253864	0.0276574		Staphylococcus_aureus	NA	NA	NA	NA	0.0363835	NA	NA	NA	NA	NA
Acidaminococcus_intestini	0.0261019	NA	NA	NA	NA	NA		Acetanaerobacterium_elongatum	NA	NA	NA	NA	NA	NA	NA	0.0434909	NA	NA
Acinetobacter_bereziniae	NA	NA	NA	0.02058	NA	NA		Acidothermus_cellulolyticus	NA	NA	NA	NA	NA	NA	0.0308065	NA	NA	NA
Actinomyces_sp_ICM47	NA	NA	0.0287402	0.0260648	NA	NA		Actinomyces_graevenitzii	NA	NA	NA	NA	NA	NA	NA	0.0456565	0.0332276	0.0344067
Akkermansia_muciniphila	NA	NA	NA	0.0165922	NA	NA		Actinomyces_lingnae	NA	0.0448994	NA	0.0436642	NA	0.0398644	NA	NA	NA	0.0347341
Alistipes_putredinis	NA	NA	NA	NA	0.0274222	0.0443129		Akkermansia_muciniphila	NA	NA	NA	0.0329633	NA	NA	0.0467291	0.0560596	NA	NA
Bacteroides_coprocola	NA	0.0290924	0.0439047	0.0362749	0.0541309	0.0400913		Alistipes_indistinctus	NA	0.0597012	0.0432851	NA	0.0380331	NA	0.0313509	0.0419334	NA	0.0380751
Bacteroides_fragilis	NA	0.0314429	NA	NA	0.0399306	0.0354912		Alloprevotella_rava	NA	NA	NA	NA	0.0423358	NA	0.0336231	0.0445358	NA	NA
Bacteroides_massiliensis	NA	NA	0.0241684	0.0255146	0.0250124	NA		Bacteroides_dorei	NA	0.0335653	0.0430164	NA	0.0549638	0.0513947	NA	NA	0.0473046	NA
Bacteroides_stercoris	NA	0.0343673	0.0275194	0.0202348	NA	0.0279687		Bacteroides_plebeius	NA	0.0357518	NA	NA	NA	0.0344934	0.0312844	0.0560882	NA	0.0434374
Bilophila_wadsworthia	NA	NA	NA	NA	NA	0.0253852		Bifidobacterium_adolescentis	NA	NA	0.04094	0.0431609	NA	NA	NA	NA	NA	NA
Blautia_hansenii	NA	NA	NA	NA	0.0577827	NA		Bifidobacterium_breve	NA	NA	NA	0.037848	NA	0.041807	NA	0.047454	NA	NA
Blautia_producta	NA	NA	NA	0.0228185	NA	NA		Bifidobacterium_pseudocatenulatum	NA	NA	0.0457623	0.0645506	0.0455656	0.0446412	0.0632668	0.0567541	0.0418181	0.0358842
Clostridium_citroniae	NA	0.0325195	0.0290653	0.0161775	0.0289587	0.0304488		Blautia_schinkii	NA	NA	0.0446946	NA	0.0386119	0.0359246	0.0490851	NA	NA	NA
Clostridium_innocuum	NA	NA	NA	NA	NA	0.0252986		Clostridium_islandicum	NA	0.0726165	0.0534263	0.0629415	0.0851449	0.035082	0.0714422	NA	NA	0.039588
Clostridium_sp_CAG_58	NA	0.0244516	NA	NA	NA	NA		Clostridium_polysaccharolyticum	NA	0.0581814	NA	NA	NA	NA	NA	NA	0.0333618	NA
Coprococcus_catus	NA	NA	NA	0.0200898	NA	NA		Denitrobacterium_detoxificans	NA	NA	NA	NA	0.0372645	NA	NA	NA	NA	NA
Delftia_acidovorans	NA	NA	0.020267	0.0892691	0.0327407	NA		Dialister_succinatiphilus	NA	0.0336488	NA	NA	0.0346259	0.0348594	0.030307	0.0475993	NA	NA
Dialister_sp_CAG_357	NA	0.0305937	0.0191502	0.0218957	NA	0.0330393		Dorea_formicigenerans	NA	NA	NA	0.0346061	NA	0.0339137	0.04172	NA	NA	0.0360265
Eggerthella_lenta	NA	NA	NA	0.0291667	0.0261886	0.0291288		Fusobacterium_periodonticum	NA	NA	NA	NA	NA	NA	NA	0.0596157	NA	0.0359174
Eisenbergiella_massiliensis	NA	NA	NA	0.0184965	NA	NA		Fusobacterium_varium	NA	NA	NA	NA	NA	0.0370743	NA	NA	NA	NA
Escherichia_coli	NA	NA	NA	NA	NA	0.0439406		Gemmiger_formicilis	NA	NA	0.0378924	NA	NA	0.036317	NA	NA	NA	NA
Megamonas_funiformis	NA	NA	NA	0.0220558	NA	0.0262549		Haemophilus_parainfluenzae	NA	NA	NA	0.037118	NA	NA	NA	NA	NA	NA
Megamonas_hypermegale	NA	NA	NA	0.0207519	NA	NA		Marvinbryantia_formatexigens	NA	NA	0.0358741	NA	0.0336077	0.0505374	0.0493908	NA	0.0916593	NA
Parabacteroides_merdae	NA	NA	NA	0.0169865	0.0253778	0.0278026		Megamonas_funiformis	NA	0.0614726	0.0713355	0.0856398	0.088612	0.0398611	0.0748312	0.0707986	0.0589206	0.0649597
Pseudomonas_yamanorum	NA	NA	NA	0.0462345	NA	NA		Megasphaera_elsdenii	NA	NA	NA	NA	NA	0.0530104	0.0304665	0.0419302	0.0337998	NA
Romboutsia_ilealis	NA	0.0567937	0.0270275	NA	0.0263909	0.052195		Megasphaera_micronuciformis	NA	NA	NA	NA	NA	NA	NA	0.0648762	NA	NA
Roseburia_sp_CAG_471	NA	NA	0.0195928	0.0288934	NA	NA		Methanobrevibacter_smithii	NA	NA	NA	NA	NA	NA	NA	0.0513667	NA	NA
Ruminococcus_bromii	NA	0.0289336	NA	NA	NA	NA		Oscillospira_guilliermondii	NA	0.0316726	NA	NA	0.0373435	NA	0.049108	NA	NA	0.0345115
Scardovia_wiggsiae	NA	NA	NA	NA	0.0239912	NA		Paraprevotella_clara	NA	NA	0.0362253	NA	NA	NA	NA	NA	NA	NA
Serratia_liquefaciens	NA	NA	NA	0.0206967	NA	NA		Peptoniphilus_coxii	NA	NA	NA	NA	NA	NA	0.0356781	NA	NA	NA
Streptococcus_mitis	NA	NA	0.0201356	0.0234299	NA	NA		Pisum_sativum	NA	0.107351	0.086128	0.103534	0.10164	0.118614	0.10454	0.0649106	0.107214	0.0876083
Streptococcus_oralis	NA	NA	NA	0.0166385	NA	NA		Porphyromonas_asaccharolytica	NA	0.0464121	0.0396857	NA	NA	NA	0.0442839	NA	0.0468815	NA
Streptococcus_sp_A12	NA	0.0284109	NA	NA	NA	NA		Porphyromonas_catoniae	NA	NA	NA	0.0323951	NA	NA	NA	NA	NA	NA
Sutterella_parvirubra	NA	NA	NA	NA	0.0234944	NA		Prevotella_copri	NA	NA	0.0464719	0.0374567	NA	NA	NA	NA	0.0338451	NA
Turicibacter_sanguinis	NA	0.0825644	0.033136	0.0169863	0.0355333	0.0452441		Prevotella_corporis	NA	0.0343544	NA	NA	NA	NA	NA	NA	NA	NA
Turicimonas_muris	NA	NA	NA	0.0302704	NA	NA		Prevotella_disiens	NA	0.0412031	0.0486317	0.0432626	0.0453768	NA	0.0505966	0.0435688	0.0701166	0.040578
Tyzzerella_nexilis	NA	NA	0.0190053	NA	NA	NA		Prevotella_oris	NA	NA	NA	NA	NA	NA	NA	0.0566671	NA	NA
Veillonella_dispar	NA	NA	NA	0.0161776	NA	NA		Prevotella_stercorea	NA	0.0333375	NA	NA	NA	NA	NA	NA	NA	NA
Veillonella_parvula	NA	NA	0.0263465	0.0600513	0.0263877	0.0458004		Ralstonia_pickettii	NA	NA	NA	NA	NA	NA	0.033425	NA	NA	NA
								Ruminococcus_albus	NA	NA	NA	0.0354389	NA	NA	NA	0.0411007	NA	NA
NA indicates not among the top-ranked species								Ruminococcus_callidus	NA	0.0352967	NA	NA	NA	0.0327682	0.0392856	NA	NA	NA
								Ruminococcus_gnavus	NA	NA	NA	NA	NA	NA	0.0315992	NA	NA	NA
								Streptococcus_sanguinis	NA	0.0363173	NA	NA	NA	0.0412908	NA	NA	0.038798	0.038312
								Sutterella_stercoricanis	NA	NA	NA	0.0418397	NA	NA	NA	NA	NA	NA
								Veillonella_dispar	NA	NA	NA	NA	NA	NA	NA	0.0422643	NA	NA

## Sheet: Table_S6
Table S6 Association of mean relative abundance of COVID-19 metagenomic biomarkers in the gut of healthy controls to the ratio of case to fatality across different countries
species	Other name	Pearson's r	p-value	FDR
Actinomyces_oris		0.635199	0.000213951	0.0158324
Actinomyces_sp_ICM47		0.24115	0.207595	0.993336
Adlercreutzia_equolifaciens	Asaccharobacter_celatus	0.270133	0.156416	0.993336
Akkermansia_muciniphila		0.061991	0.749382	0.993336
Alistipes_putredinis		0.0245551	0.899387	0.993336
Anaerofustis_stercorihominis		0.0422652	0.82767	0.993336
Anaeromassilibacillus_sp_An250		-0.0400823	0.836449	0.993336
Atopobium_deltae		0.0340235	0.860912	0.993336
Bacteroides_caccae		-0.224411	0.241867	0.993336
Bacteroides_faecis		-0.231981	0.225931	0.993336
Bacteroides_faecis_CAG_32		-0.185332	0.335792	0.993336
Bacteroides_ovatus		-0.155592	0.420266	0.993336
Bifidobacterium_breve		0.259107	0.174696	0.993336
Bifidobacterium_dentium		-0.0700302	0.718115	0.993336
Bifidobacterium_pseudocatenulatum		0.505014	0.00520383	0.192542
Christensenella_hongkongensis	Catabacter_hongkongensis	0.0568568	0.769559	0.993336
Christensenella_minuta		0.122745	0.525866	0.993336
Clostridium_innocuum		0.126378	0.513589	0.993336
Clostridium_sp_CAG_242		0.0105084	0.956854	0.993336
Clostridium_sp_CAG_58		-0.0767671	0.69225	0.993336
Clostridium_sp_D5		-0.0638782	0.742005	0.993336
Coprococcus_comes		-0.011462	0.952943	0.993336
Cutibacterium_acnes		0.107665	0.578273	0.993336
Desulfovibrio_fairfieldensis		-0.148402	0.442317	0.993336
Dialister_sp_CAG_357		-0.0234604	0.903852	0.993336
Dorea_longicatena		-0.080037	0.679814	0.993336
Dorea_sp_CAG_317		0.00479729	0.980296	0.993336
Eggerthella_lenta		-0.00950162	0.960985	0.993336
Enterocloster_asparagiformis	Clostridium_asparagiforme	0.0373951	0.847282	0.993336
Enterocloster_clostridioformis	Clostridium_clostridioforme	0.0406532	0.834151	0.993336
Faecalibacterium_prausnitzii		0.139429	0.470692	0.993336
Finegoldia_magna		0.0853247	0.659879	0.993336
Firmicutes_bacterium_CAG_170		0.202201	0.292845	0.993336
Firmicutes_bacterium_CAG_238		0.0229587	0.905899	0.993336
Firmicutes_bacterium_CAG_94		-0.122687	0.526062	0.993336
Flavonifractor_plautii		-0.115038	0.552359	0.993336
Fusobacterium_mortiferum		-0.00162227	0.993336	0.993336
Fusobacterium_nucleatum		0.0816951	0.673539	0.993336
Gemella_morbillorum		0.164979	0.392416	0.993336
Gordonibacter_pamelaeae		0.324105	0.0863026	0.993336
Holdemania_filiformis		0.0253149	0.89629	0.993336
Hungatella_hathewayi	Clostridium_hathewayi	0.00758933	0.968833	0.993336
Klebsiella_pneumoniae		0.130194	0.500853	0.993336
Klebsiella_variicola		0.0663771	0.732271	0.993336
Lachnoclostridium_sp_An138		-0.172423	0.371105	0.993336
Lactobacillus_rogosae		-0.12752	0.509762	0.993336
Lancefieldella_rimae	Atopobium_rimae	0.0710353	0.714236	0.993336
Ligilactobacillus_salivarius	Lactobacillus_salivarius	-0.0190248	0.921969	0.993336
Megamonas_funiformis		-0.135931	0.482002	0.993336
Methanobrevibacter_smithii		0.228806	0.232527	0.993336
Olsenella_uli		0.0140225	0.942446	0.993336
Oribacterium_parvum		0.0556327	0.774392	0.993336
Oxalobacter_formigenes		0.149305	0.439514	0.993336
Parabacteroides_goldsteinii		-0.19595	0.308334	0.993336
Parabacteroides_johnsonii		0.00840934	0.965467	0.993336
Peptoniphilus_lacrimalis		0.0744317	0.701179	0.993336
Phocaeicola_dorei	Bacteroides_dorei	-0.227941	0.234345	0.993336
Phocaeicola_massiliensis	Bacteroides_massiliensis	-0.0594237	0.759452	0.993336
Porphyromonas_asaccharolytica		0.0849188	0.661402	0.993336
Prevotella_bivia		0.0937411	0.628618	0.993336
Prevotella_disiens		0.0523126	0.787541	0.993336
Ralstonia_pickettii		-0.157137	0.41561	0.993336
Roseburia_inulinivorans		-0.193078	0.315618	0.993336
Rothia_aeria		0.0178594	0.926736	0.993336
Rothia_dentocariosa		0.11147	0.564833	0.993336
Ruminococcus_sp_CAG_330		0.114504	0.554219	0.993336
Ruminococcus_torques		0.133548	0.489786	0.993336
Solobacterium_moorei		0.0267514	0.890439	0.993336
Streptococcus_gordonii		-0.0561452	0.772367	0.993336
Streptococcus_mitis		-0.0963284	0.619129	0.993336
Streptococcus_oralis		0.0489691	0.800841	0.993336
Streptococcus_pasteurianus		0.180451	0.348895	0.993336
Streptococcus_sanguinis		-0.0356285	0.854419	0.993336
Weissella_confusa		0.183721	0.340082	0.993336
The metagenomic biomarkers (Bulleidia_extructa, Streptococcus_anginosus) were not detected in the healthy controls.

## Sheet: Table_S7
Table S7 Comparison of COVID-19 metagenomic biomarker to the differentially abundant metagenomic species in IBS case-control studies
species	Other name	COVID Biomarker	Jeffery et al. 2020: Table 2, FDR < 0.1	Vich Vila et al., 2018: Table S6, FDR < 0.1	Directionality of the difference
Adlercreutzia_equolifaciens	Asaccharobacter_celatus	Depletd in COVID
Alistipes_putredinis		Depletd in COVID	Depleted in IBS	Depleted in IBS	Depleted in IBS
Anaeromassilibacillus_sp_An250		Depletd in COVID
Asaccharobacter_celatus		Depletd in COVID
Bacteroides_dorei	Phocaeicola_dorei	Depletd in COVID
Bacteroides_faecis		Depletd in COVID
Bacteroides_faecis_CAG:32		Depletd in COVID
Bifidobacterium_pseudocatenulatum		Depletd in COVID
Clostridium_asparagiforme	Enterocloster_asparagiformis	Depletd in COVID	Enriched in IBS	Depleted in IBS
Clostridium_sp_CAG:242		Depletd in COVID
Clostridium_sp_CAG:58		Depletd in COVID
Clostridium_sp_D5		Depletd in COVID
Coprococcus_comes		Depletd in COVID
Desulfovibrio_fairfieldensis		Depletd in COVID
Dialister_sp_CAG:357		Depletd in COVID
Dorea_longicatena		Depletd in COVID
Faecalibacterium_prausnitzii		Depletd in COVID		Depleted in IBS	Depleted in diseases
Firmicutes_bacterium_CAG:170		Depletd in COVID
Firmicutes_bacterium_CAG:238		Depletd in COVID
Firmicutes_bacterium_CAG:94		Depletd in COVID
Holdemania_filiformis		Depletd in COVID
Klebsiella_pneumoniae		Depletd in COVID
Klebsiella_variicola		Depletd in COVID
Lactobacillus_rogosae		Depletd in COVID
Megamonas_funiformis		Depletd in COVID
Methanobrevibacter_smithii		Depletd in COVID
Oxalobacter_formigenes		Depletd in COVID	Enriched in IBS
Parabacteroides_goldsteinii		Depletd in COVID		Depleted in IBS	Depleted in diseases
Parabacteroides_johnsonii		Depletd in COVID		Depleted in IBS	Depleted in diseases
Roseburia_inulinivorans		Depletd in COVID
Ruminococcus_sp_CAG:330		Depletd in COVID
Ruminococcus_torques		Depletd in COVID	Enriched in IBS
Weissella_confusa		Depletd in COVID
Actinomyces_oris		Enriched in COVID		Enriched in IBS	Enriched in diseases
Actinomyces_sp_ICM47		Enriched in COVID
Akkermansia_muciniphila		Enriched in COVID
Anaerofustis_stercorihominis		Enriched in COVID
Atopobium_deltae		Enriched in COVID
Atopobium_rimae	Lancefieldella_rimae	Enriched in COVID
Bacteroides_caccae		Enriched in COVID
Bacteroides_ovatus		Enriched in COVID
Bifidobacterium_breve		Enriched in COVID
Bifidobacterium_dentium		Enriched in COVID
Bulleidia_extructa		Enriched in COVID
Catabacter_hongkongensis	Christensenella_hongkongensis	Enriched in COVID
Christensenella_minuta		Enriched in COVID
Clostridium_clostridioforme	Enterocloster_clostridioformis	Enriched in COVID	Enriched in IBS		Enriched in diseases
Clostridium_innocuum		Enriched in COVID	Enriched in IBS		Enriched in diseases
Cutibacterium_acnes		Enriched in COVID
Eggerthella_lenta		Enriched in COVID	Enriched in IBS	Enriched in IBS	Enriched in diseases
Finegoldia_magna		Enriched in COVID
Flavonifractor_plautii		Enriched in COVID	Enriched in IBS		Enriched in diseases
Fusobacterium_nucleatum		Enriched in COVID
Gemella_morbillorum		Enriched in COVID
Gordonibacter_pamelaeae		Enriched in COVID		Enriched in IBS	Enriched in diseases
Hungatella_hathewayi	Clostridium_hathewayi	Enriched in COVID	Enriched in IBS		Enriched in diseases
Lachnoclostridium_sp_An138		Enriched in COVID
Lactobacillus_salivarius	Ligilactobacillus_salivarius	Enriched in COVID
Olsenella_uli		Enriched in COVID
Oribacterium_parvum		Enriched in COVID
Peptoniphilus_lacrimalis		Enriched in COVID
Porphyromonas_asaccharolytica		Enriched in COVID
Prevotella_bivia		Enriched in COVID		Depleted in IBS
Prevotella_disiens		Enriched in COVID
Ralstonia_pickettii		Enriched in COVID
Rothia_aeria		Enriched in COVID
Rothia_dentocariosa		Enriched in COVID		Enriched in IBS	Enriched in diseases
Solobacterium_moorei		Enriched in COVID
Streptococcus_anginosus_group		Enriched in COVID	Enriched in IBS	Enriched in IBS	Enriched in diseases
Streptococcus_gordonii		Enriched in COVID		Enriched in IBS	Enriched in diseases
Streptococcus_mitis		Enriched in COVID		Enriched in IBS	Enriched in diseases
Streptococcus_oralis		Enriched in COVID		Enriched in IBS	Enriched in diseases
Streptococcus_pasteurianus		Enriched in COVID
Streptococcus_sanguinis		Enriched in COVID	Enriched in IBS	Enriched in IBS	Enriched in diseases
Species name in bold indicates COVID biomarkers in both shotgun and 16S data
Jeffery, I. B. et al. Differences in Fecal Microbiomes and Metabolomes of People With vs Without Irritable Bowel Syndrome and Bile Acid Malabsorption. Gastroenterology 158, 1016-1028.e1018, doi:10.1053/j.gastro.2019.11.301 (2020).
Vich Vila, A. et al. Gut microbiota composition and functional changes in inflammatory bowel disease and irritable bowel syndrome. Science Translational Medicine 10, eaap8914, doi:10.1126/scitranslmed.aap8914 (2018).
